# Supplementary material for: Isonicotinium hydrogen sulfate
Source: Acta Crystallogr Sect E Struct Rep Online. 2009 Sep 5;65(Pt 10):o2349. doi: 10.1107/S1600536809034916 (PMC2970240; doi:10.1107/S1600536809034916)
Supplement: Supplementary file 2 [file e-65-o2349-Isup2.hkl]

# 
# h,k,l, Fc-squared, Fo-squared, sigma(Fo-squared) and status flag 
# 
data_I
_shelx_title ' 1 in P2(1)/c' 
_shelx_refln_list_code          4 
_shelx_F_calc_maximum      195.59 
_exptl_crystal_F_000       452.00 
_reflns_d_resolution_high  0.7700 
 
loop_ 
 _symmetry_equiv_pos_as_xyz 
 'x, y, z' 
 '-x, y+1/2, -z+1/2' 
 '-x, -y, -z' 
 'x, -y-1/2, z-1/2' 
 
_cell_length_a     8.3816 
_cell_length_b    11.4387 
_cell_length_c     9.4057 
_cell_angle_alpha  90.000 
_cell_angle_beta  109.122 
_cell_angle_gamma  90.000 
 
_shelx_F_squared_multiplier     1.000 
 
loop_ 
 _refln_index_h 
 _refln_index_k 
 _refln_index_l 
 _refln_F_squared_calc 
 _refln_F_squared_meas 
 _refln_F_squared_sigma 
 _refln_observed_status 
   2   0   0    38254.00    37966.21    845.64 o 
   3   0   0       14.98       20.05      0.94 o 
   4   0   0      731.56      685.21     14.87 o 
   5   0   0      398.41      365.41     11.64 o 
   6   0   0     1295.72     1263.89     46.57 o 
   7   0   0      419.00      431.76     15.28 o 
   8   0   0      504.86      516.26     18.84 o 
   9   0   0       20.53       27.54      3.85 o 
  10   0   0       75.40       68.40     11.03 o 
   1   1   0     1031.98     1056.52     13.35 o 
   2   1   0      493.53      460.63      9.71 o 
   3   1   0     1123.08      958.90     13.63 o 
   4   1   0      167.67      159.97      2.74 o 
   5   1   0     2306.63     2234.81     39.15 o 
   6   1   0      410.89      416.29     12.34 o 
   7   1   0      632.73      638.90     14.60 o 
   8   1   0      203.37      200.82      6.85 o 
   9   1   0        1.20        3.04      1.76 o 
  10   1   0       38.67       56.85      6.80 o 
   0   2   0     5425.20     4372.82     96.94 o 
   1   2   0      123.39      115.50      0.78 o 
   2   2   0     2868.96     2964.20     38.49 o 
   3   2   0       60.04       50.57      1.29 o 
   4   2   0     1518.03     1534.76     26.56 o 
   5   2   0        0.21        0.33      0.57 o 
   6   2   0      763.44      781.89     24.56 o 
   7   2   0        3.70        4.92      1.92 o 
   8   2   0      185.17      184.95      6.33 o 
   9   2   0        0.15        1.41      1.75 o 
  10   2   0       72.37       73.55     15.29 o 
   1   3   0    12185.40    11603.98    192.43 o 
   2   3   0        1.23        0.68      0.21 o 
   3   3   0     3411.27     3598.06     68.18 o 
   4   3   0      116.59      115.51      1.69 o 
   5   3   0      271.12      265.17      5.21 o 
   6   3   0      191.44      187.06      9.03 o 
   7   3   0       68.74       65.79      4.63 o 
   8   3   0      133.45      145.76      6.72 o 
   9   3   0       38.98       42.96      5.39 o 
  10   3   0       73.38       71.62      6.93 o 
   0   4   0      208.03      191.21      9.37 o 
   1   4   0      307.02      341.92     10.30 o 
   2   4   0     3278.53     3449.92     49.86 o 
   3   4   0     1056.93     1055.37     22.73 o 
   4   4   0     2981.40     3207.18     49.49 o 
   5   4   0      225.38      230.21      7.31 o 
   6   4   0      134.51      144.30      5.90 o 
   7   4   0       32.66       38.40      3.06 o 
   8   4   0       22.85       26.50      2.61 o 
   9   4   0       76.47       77.38      5.20 o 
   1   5   0     1804.46     1827.11     51.66 o 
   2   5   0        0.35        0.08      0.24 o 
   3   5   0      654.06      644.58     30.75 o 
   4   5   0       49.16       50.30      2.56 o 
   5   5   0       20.98       29.13      2.25 o 
   6   5   0        6.89       10.15      3.12 o 
   7   5   0       29.50       23.53      2.54 o 
   8   5   0        0.48       -0.83      1.47 o 
   9   5   0        7.45       16.25      2.80 o 
   0   6   0       60.97       70.36      4.20 o 
   1   6   0       13.99       15.67      0.98 o 
   2   6   0      312.20      341.37      8.12 o 
   3   6   0       16.50       20.12      1.90 o 
   4   6   0       47.59       66.50      7.90 o 
   5   6   0       10.47       10.35      1.71 o 
   6   6   0        3.49        2.70      1.50 o 
   7   6   0        8.74        6.88      2.16 o 
   8   6   0       26.07       28.82      3.21 o 
   9   6   0        1.09        0.71      1.66 o 
   1   7   0       36.09       35.20      2.16 o 
   2   7   0       23.62       25.35      1.20 o 
   3   7   0       26.62       24.73      1.95 o 
   4   7   0      138.35      135.51      5.47 o 
   5   7   0      199.47      183.29      7.06 o 
   6   7   0       70.79       75.01      4.56 o 
   7   7   0      120.69      105.79      5.48 o 
   8   7   0       34.88       36.52      3.48 o 
   9   7   0        6.39        5.57      2.44 o 
   0   8   0      432.24      419.47     11.46 o 
   1   8   0       15.28       16.24      1.62 o 
   2   8   0      241.87      236.36      5.42 o 
   3   8   0       24.62       23.53      2.08 o 
   4   8   0        1.22        4.87      2.01 o 
   5   8   0        4.54        8.01      1.71 o 
   6   8   0       99.91      107.49      6.72 o 
   7   8   0       13.78       12.38      2.87 o 
   8   8   0        1.71        4.19      3.34 o 
   1   9   0       21.80       20.25      1.25 o 
   2   9   0       23.94       23.08      1.64 o 
   3   9   0     1650.24     1676.19     50.75 o 
   4   9   0        0.29        4.03      2.32 o 
   5   9   0      874.21      836.36     29.78 o 
   6   9   0       14.95       17.01      2.38 o 
   7   9   0       47.18       34.55      3.89 o 
   8   9   0        0.39        1.36      1.80 o 
   0  10   0       81.41       85.56      4.02 o 
   1  10   0        0.00        0.39      0.72 o 
   2  10   0      234.76      224.44      6.03 o 
   3  10   0       54.68       55.25      4.52 o 
   4  10   0       90.85       84.98      5.23 o 
   5  10   0       53.30       50.96      3.84 o 
   6  10   0        1.17        1.95      1.76 o 
   7  10   0        3.10        3.33      2.07 o 
   1  11   0      413.01      377.51      8.98 o 
   2  11   0        8.61        7.20      1.86 o 
   3  11   0      392.98      367.03     13.72 o 
   4  11   0        5.76       11.46      2.56 o 
   5  11   0       78.38       77.08      4.96 o 
   6  11   0       16.83       29.13      3.66 o 
   0  12   0       46.98       64.76      6.06 o 
   1  12   0        2.91        6.65      1.46 o 
   2  12   0      158.04      161.66      7.48 o 
   3  12   0       29.30       35.73      3.39 o 
   4  12   0      213.86      197.79      9.61 o 
   5  12   0       13.65       13.70      3.01 o 
   6  12   0       59.44       52.25      5.12 o 
   1  13   0      315.76      292.39     11.76 o 
   2  13   0       14.37       15.32      2.28 o 
   3  13   0       38.45       38.25      3.91 o 
   4  13   0       17.36       20.96      3.29 o 
   0  14   0      243.02      242.24     21.46 o 
   1  14   0        7.34        6.88      2.52 o 
   2  14   0       75.72       65.53      4.84 o 
   3  14   0       44.67       51.34      5.49 o 
 -10   1   1        0.41        6.29      3.73 o 
  -9   1   1        0.49        1.45      1.93 o 
  -8   1   1       75.05       72.41      2.95 o 
  -7   1   1       83.37       83.41      3.73 o 
  -6   1   1      169.68      177.33      5.13 o 
  -5   1   1      117.02      132.23      6.48 o 
  -4   1   1      272.73      295.87      4.55 o 
  -3   1   1     2095.31     2112.61     26.07 o 
  -2   1   1      760.68      754.06     11.62 o 
  -1   1   1      113.45       98.08      1.41 o 
   1   1   1      344.54      315.16      4.26 o 
   2   1   1        0.65        5.45      0.49 o 
   3   1   1      442.78      470.01      6.61 o 
   4   1   1       19.64       20.82      1.01 o 
   5   1   1      258.44      276.07     10.38 o 
   6   1   1      225.93      226.43      5.31 o 
   7   1   1        0.26        0.70      0.88 o 
   8   1   1       16.05       18.43      2.13 o 
   9   1   1       45.71       46.28      4.99 o 
 -10   2   1        0.00        1.70      2.05 o 
  -9   2   1        4.22        2.23      1.40 o 
  -8   2   1       74.44       73.08      3.33 o 
  -7   2   1       24.36       27.57      1.42 o 
  -6   2   1      311.25      303.02      6.14 o 
  -5   2   1      101.42      122.00      3.72 o 
  -4   2   1        2.72        3.55      1.36 o 
  -3   2   1      280.20      337.43      6.28 o 
  -2   2   1      215.38      209.07      2.57 o 
  -1   2   1     1573.96     1558.63     14.28 o 
   0   2   1      165.11      198.25      2.06 o 
   1   2   1       17.16       24.03      1.14 o 
   2   2   1       57.07       54.47      0.94 o 
   3   2   1     1322.92     1440.34     23.02 o 
   4   2   1      152.93      153.14      6.75 o 
   5   2   1       55.20       45.35      2.23 o 
   6   2   1       33.68       30.94      1.76 o 
   7   2   1      207.84      204.64      6.36 o 
   8   2   1       52.79       60.32      4.95 o 
   9   2   1        5.71        6.20      2.41 o 
 -10   3   1        2.65        3.22      2.24 o 
  -9   3   1        5.31        5.41      1.82 o 
  -8   3   1       27.05       26.61      2.54 o 
  -7   3   1      147.43      125.80      5.20 o 
  -6   3   1      250.91      251.91      7.09 o 
  -5   3   1       15.90       22.77      1.21 o 
  -4   3   1        6.00       11.27      0.55 o 
  -3   3   1      319.08      354.89      9.24 o 
  -2   3   1       50.21       24.85      0.52 o 
  -1   3   1      422.33      451.47      9.30 o 
   0   3   1     3633.28     3705.90     86.79 o 
   1   3   1       13.86        7.43      0.65 o 
   2   3   1      493.55      452.06     13.47 o 
   3   3   1      389.68      391.60      7.08 o 
   4   3   1      306.74      320.62      5.26 o 
   5   3   1       45.50       49.85      1.78 o 
   6   3   1      761.75      728.69     17.62 o 
   7   3   1        5.60        6.95      2.05 o 
   8   3   1       36.46       36.31      3.51 o 
   9   3   1        0.25       -1.13      1.75 o 
 -10   4   1        6.64        9.54      3.97 o 
  -9   4   1       17.44       46.47     13.82 o 
  -8   4   1      246.79      227.02     10.79 o 
  -7   4   1       87.18       89.64      6.24 o 
  -6   4   1      484.51      487.29     15.69 o 
  -5   4   1       60.42       61.87      2.97 o 
  -4   4   1      170.97      173.57      5.08 o 
  -3   4   1       24.15       13.29      1.12 o 
  -2   4   1      750.44      873.85     23.55 o 
  -1   4   1     2584.69     2589.04     41.63 o 
   0   4   1        0.05        1.33      0.38 o 
   1   4   1     1414.76     1356.54     16.92 o 
   2   4   1      206.10      215.03      6.84 o 
   3   4   1      138.50      173.41      4.84 o 
   4   4   1      332.96      335.03      9.14 o 
   5   4   1       54.64       45.71      1.75 o 
   6   4   1      131.94      126.10      5.35 o 
   7   4   1      258.73      258.07     10.34 o 
   8   4   1       10.20       15.07      2.53 o 
   9   4   1       74.44       81.08      5.97 o 
  -9   5   1       37.55       39.22      3.73 o 
  -8   5   1        1.57        4.53      3.65 o 
  -7   5   1        2.35        2.31      1.33 o 
  -6   5   1       39.45       43.27      2.83 o 
  -5   5   1      118.67      115.82      5.32 o 
  -4   5   1       26.77       22.53      1.67 o 
  -3   5   1     1483.17     1495.26     17.67 o 
  -2   5   1      866.83     1007.30     15.54 o 
  -1   5   1      906.68      939.31     13.10 o 
   0   5   1     1051.72     1211.32     19.33 o 
   1   5   1       31.01       38.81      0.95 o 
   2   5   1      280.16      271.08      5.15 o 
   3   5   1       34.84       35.35      1.81 o 
   4   5   1      925.51      935.68     16.96 o 
   5   5   1      120.24      111.59      4.77 o 
   6   5   1      247.26      252.18      9.02 o 
   7   5   1        2.55        1.49      1.86 o 
   8   5   1       31.24       34.70      3.40 o 
   9   5   1       29.10       28.72      3.42 o 
  -9   6   1        1.90        0.35      1.44 o 
  -8   6   1       16.05       20.76      2.89 o 
  -7   6   1       26.73       30.32      3.02 o 
  -6   6   1       27.63       30.44      2.82 o 
  -5   6   1       37.24       48.96      4.76 o 
  -4   6   1      276.05      273.25     13.95 o 
  -3   6   1      971.07      965.84     22.85 o 
  -2   6   1       22.25       14.52      1.33 o 
  -1   6   1      966.89     1015.96     16.26 o 
   0   6   1       40.10       58.08      3.02 o 
   1   6   1      801.21      798.49     12.37 o 
   2   6   1      236.47      210.53      3.96 o 
   3   6   1     1150.64     1131.41     19.88 o 
   4   6   1      285.20      278.34      8.86 o 
   5   6   1      281.21      282.01      9.73 o 
   6   6   1       41.71       42.84      2.88 o 
   7   6   1      153.54      154.68      8.50 o 
   8   6   1        0.58       -0.14      1.49 o 
   9   6   1      188.40      186.86     10.13 o 
  -9   7   1      242.19      236.25     12.40 o 
  -8   7   1      127.82      123.21      6.63 o 
  -7   7   1      153.57      156.11      7.87 o 
  -6   7   1      205.40      221.15      8.70 o 
  -5   7   1      229.82      227.41     19.91 o 
  -4   7   1      532.96      534.77     22.34 o 
  -3   7   1      285.53      286.00      8.70 o 
  -2   7   1      231.03      213.04      4.66 o 
  -1   7   1       15.54       12.36      1.03 o 
   0   7   1       32.04       30.76      2.68 o 
   1   7   1       62.05       54.67      1.51 o 
   2   7   1     1164.01     1170.06     22.40 o 
   3   7   1        6.12       10.42      3.01 o 
   4   7   1      586.59      591.10     17.78 o 
   5   7   1      278.29      281.54     10.50 o 
   6   7   1        3.11        4.76      1.75 o 
   7   7   1       86.63       78.62      5.22 o 
   8   7   1       22.59       27.17      3.33 o 
  -8   8   1        0.06        3.42      2.03 o 
  -7   8   1        5.58        7.25      2.09 o 
  -6   8   1       19.53       25.40      2.80 o 
  -5   8   1      164.52      155.28      6.86 o 
  -4   8   1     1028.21     1041.20     31.17 o 
  -3   8   1      491.26      498.32     23.79 o 
  -2   8   1      697.80      677.72     22.71 o 
  -1   8   1       24.16       26.18      1.37 o 
   0   8   1        2.78        4.76      1.12 o 
   1   8   1        0.67        2.24      0.67 o 
   2   8   1        7.17        7.00      1.22 o 
   3   8   1      967.00      948.70     28.01 o 
   4   8   1      121.31      115.97      5.66 o 
   5   8   1      371.50      383.31     18.57 o 
   6   8   1       70.19       67.60      5.21 o 
   7   8   1       80.75       98.17      6.27 o 
   8   8   1        0.01       -0.77      2.10 o 
  -8   9   1        1.84        0.26      1.71 o 
  -7   9   1       15.68       20.18      2.88 o 
  -6   9   1       58.06       52.00      4.04 o 
  -5   9   1       35.04       35.82      3.08 o 
  -4   9   1        0.06       -0.74      1.18 o 
  -3   9   1       67.32       71.02      4.09 o 
  -2   9   1      256.29      253.56      6.56 o 
  -1   9   1      206.44      204.55      4.82 o 
   0   9   1      272.75      289.08     12.99 o 
   1   9   1     1139.56     1123.38     22.58 o 
   2   9   1      283.04      286.10      7.09 o 
   3   9   1      851.07      855.85     27.30 o 
   4   9   1      133.91      138.87      6.37 o 
   5   9   1      127.64      134.39      6.65 o 
   6   9   1       55.61       66.78      5.01 o 
   7   9   1       18.11       22.45      3.04 o 
  -7  10   1      146.07      124.68      7.52 o 
  -6  10   1      184.98      184.97      8.74 o 
  -5  10   1       88.26       92.53      5.44 o 
  -4  10   1      128.63      119.44      5.51 o 
  -3  10   1       62.69       69.64      4.18 o 
  -2  10   1      112.79      108.89      4.54 o 
  -1  10   1      152.51      163.74      4.47 o 
   0  10   1      277.76      242.72      6.08 o 
   1  10   1       99.60      107.94      3.26 o 
   2  10   1       53.04       43.21      3.29 o 
   3  10   1       57.60       58.49      3.95 o 
   4  10   1       69.86       69.35      4.23 o 
   5  10   1       55.99       63.13      4.35 o 
   6  10   1       23.98       24.98      3.73 o 
   7  10   1       22.85       34.11      3.94 o 
  -7  11   1       31.61       42.48      4.68 o 
  -6  11   1       18.92       23.24      3.19 o 
  -5  11   1       53.59       61.44      4.69 o 
  -4  11   1       47.06       45.03      4.51 o 
  -3  11   1       47.57       50.70      3.72 o 
  -2  11   1      176.95      153.91      6.65 o 
  -1  11   1       55.60       68.35      4.07 o 
   0  11   1      198.32      183.92      5.13 o 
   1  11   1        8.00        9.35      1.38 o 
   2  11   1       16.80       14.62      2.35 o 
   3  11   1        2.78        4.11      2.49 o 
   4  11   1       15.99       21.90      3.09 o 
   5  11   1       18.36       18.79      3.16 o 
   6  11   1       71.33       80.89      6.05 o 
  -6  12   1        0.94       -0.17      1.56 o 
  -5  12   1       26.72       22.61      3.32 o 
  -4  12   1        6.27       12.41      4.03 o 
  -3  12   1       69.90       69.08      4.91 o 
  -2  12   1       39.38       41.09      3.41 o 
  -1  12   1        7.81       10.55      1.75 o 
   0  12   1      360.90      314.75      8.60 o 
   1  12   1       11.06       14.91      2.16 o 
   2  12   1      259.54      241.89     10.00 o 
   3  12   1        5.94       11.93      3.31 o 
   4  12   1       93.20      104.47      6.42 o 
   5  12   1       26.05       32.34      3.81 o 
  -5  13   1        7.63        4.02      2.33 o 
  -4  13   1       43.73       49.47      4.59 o 
  -3  13   1        0.45        1.35      1.65 o 
  -2  13   1       26.63       31.12      3.40 o 
  -1  13   1       43.79       42.03      3.44 o 
   0  13   1        0.23        1.14      1.28 o 
   1  13   1       69.06       69.73      4.71 o 
   2  13   1       81.48       72.59      4.70 o 
   3  13   1       18.39       22.81      3.01 o 
   4  13   1      106.64      110.74      7.18 o 
  -3  14   1        0.73       -1.62      2.08 o 
  -2  14   1        0.86        5.78      3.43 o 
  -1  14   1       24.09       28.51      4.76 o 
   0  14   1       23.48       24.56      5.22 o 
   1  14   1        1.05        4.78      2.37 o 
   2  14   1       57.13       51.18      4.63 o 
   3  14   1        6.28       12.24      2.70 o 
 -10   0   2        3.32        6.07      5.04 o 
  -9   0   2      130.68      130.83      6.63 o 
  -8   0   2        1.06        0.68      1.18 o 
  -7   0   2     1262.78     1348.76     52.34 o 
  -6   0   2      118.93      123.75      5.64 o 
  -5   0   2      177.68      209.50     11.20 o 
  -4   0   2     3171.85     3257.17     93.19 o 
  -3   0   2    12506.78    13052.35    258.46 o 
  -2   0   2    16578.12    17227.45    295.81 o 
  -1   0   2      366.43      341.16      7.74 o 
   0   0   2     8422.02     6997.57    256.44 o 
   1   0   2     1960.30     1651.51    102.03 o 
   2   0   2      415.37      424.25     32.96 o 
   3   0   2       34.80       40.69      1.71 o 
   4   0   2       13.55       14.31      1.32 o 
   5   0   2        4.91        8.06      1.35 o 
   6   0   2      917.63      967.14     31.03 o 
   7   0   2       13.46       15.22      3.33 o 
   8   0   2      194.20      187.56      9.15 o 
   9   0   2        6.93        6.49      4.90 o 
 -10   1   2       91.20       91.55      9.80 o 
  -9   1   2       38.04       40.06      3.92 o 
  -8   1   2      458.14      455.15     11.26 o 
  -7   1   2      161.91      166.61      4.84 o 
  -6   1   2     1551.86     1625.86     30.86 o 
  -5   1   2      253.84      226.94      7.88 o 
  -4   1   2     3105.76     3062.62     45.73 o 
  -3   1   2      148.49      171.91      3.79 o 
  -2   1   2    15473.40    16801.61    209.88 o 
  -1   1   2       98.42      100.79      1.16 o 
   0   1   2     7433.56     6805.95    115.52 o 
   1   1   2     1588.71     1611.02     22.81 o 
   2   1   2      257.70      312.25      7.49 o 
   3   1   2      172.28      156.63      2.84 o 
   4   1   2        0.04        1.26      0.55 o 
   5   1   2      219.28      211.99      5.52 o 
   6   1   2      211.22      215.25      5.75 o 
   7   1   2       49.42       46.16      2.37 o 
   8   1   2       19.82       22.31      2.32 o 
   9   1   2        0.24        0.97      1.94 o 
 -10   2   2        3.40        5.61      2.40 o 
  -9   2   2       72.09       75.73      4.56 o 
  -8   2   2        0.04        1.02      0.94 o 
  -7   2   2      413.39      462.21     20.22 o 
  -6   2   2       95.56       97.95      5.01 o 
  -5   2   2      833.47      796.65     12.83 o 
  -4   2   2      174.66      172.21      4.64 o 
  -3   2   2     1662.65     1584.70     20.12 o 
  -2   2   2      108.27      118.66      4.73 o 
  -1   2   2     3126.01     3117.05     34.96 o 
   0   2   2     1266.66     1321.40     14.45 o 
   1   2   2      572.74      493.54     10.90 o 
   2   2   2     1738.56     1750.96     23.77 o 
   3   2   2      122.03      102.76      2.03 o 
   4   2   2     1141.92     1182.52     23.55 o 
   5   2   2      110.84      113.60      3.03 o 
   6   2   2      689.58      717.98     19.48 o 
   7   2   2        0.26       -0.36      0.84 o 
   8   2   2      271.63      272.87     11.42 o 
   9   2   2       10.55        6.84      3.77 o 
 -10   3   2       84.87       89.26      6.09 o 
  -9   3   2        3.18        2.85      1.92 o 
  -8   3   2      124.09      126.26      8.45 o 
  -7   3   2        4.44        6.60      1.80 o 
  -6   3   2      122.31      141.22      3.64 o 
  -5   3   2      118.96      115.63      3.38 o 
  -4   3   2       17.04       21.42      0.73 o 
  -3   3   2     1601.35     1612.13     23.07 o 
  -2   3   2      352.25      391.53      5.05 o 
  -1   3   2     2121.23     2146.31     28.77 o 
   0   3   2        0.72        2.19      0.50 o 
   1   3   2      288.77      246.90      4.31 o 
   2   3   2      829.58      822.25     11.36 o 
   3   3   2        1.70        1.53      0.70 o 
   4   3   2       43.93       50.62      1.42 o 
   5   3   2        2.43        3.56      1.09 o 
   6   3   2       20.07       24.00      1.88 o 
   7   3   2       12.26       12.79      1.55 o 
   8   3   2        2.35        6.18      1.98 o 
   9   3   2        8.48        9.75      2.49 o 
 -10   4   2        1.75        2.69      1.94 o 
  -9   4   2       37.91       53.10      4.80 o 
  -8   4   2      107.99       90.34      7.19 o 
  -7   4   2       10.72        9.50      1.57 o 
  -6   4   2      495.62      496.03     14.50 o 
  -5   4   2      283.29      286.97      6.70 o 
  -4   4   2     1188.18     1273.59     24.49 o 
  -3   4   2      707.50      722.71      9.89 o 
  -2   4   2      629.40      618.21      9.21 o 
  -1   4   2     1424.28     1601.86     21.85 o 
   0   4   2      123.25      112.76      2.01 o 
   1   4   2     1191.32     1365.98     20.01 o 
   2   4   2     1409.63     1514.90     27.21 o 
   3   4   2        5.88       12.21      1.16 o 
   4   4   2      371.92      361.75      7.19 o 
   5   4   2       34.31       33.32      1.68 o 
   6   4   2        7.44        9.77      1.54 o 
   7   4   2       38.66       35.01      3.11 o 
   8   4   2       17.58       25.86      3.45 o 
   9   4   2       13.18       19.42      3.66 o 
 -10   5   2       73.55       73.91      5.61 o 
  -9   5   2        0.32        2.74      2.07 o 
  -8   5   2        5.29        7.06      2.87 o 
  -7   5   2        4.80        7.23      1.60 o 
  -6   5   2        3.36        4.47      1.41 o 
  -5   5   2        2.01        6.52      2.30 o 
  -4   5   2     1425.24     1447.69     23.71 o 
  -3   5   2       38.13       35.66      0.82 o 
  -2   5   2      473.09      468.87     10.02 o 
  -1   5   2       48.85       44.24      1.59 o 
   0   5   2      459.41      488.23      7.88 o 
   1   5   2      712.17      663.59     10.19 o 
   2   5   2       59.18       64.44      2.48 o 
   3   5   2     1328.21     1380.49     32.82 o 
   4   5   2       25.35       30.41      1.80 o 
   5   5   2       65.27       72.86      3.74 o 
   6   5   2       23.29       23.23      2.29 o 
   7   5   2        7.51       11.22      2.09 o 
   8   5   2        0.14        1.56      1.76 o 
  -9   6   2       16.87       20.24      2.73 o 
  -8   6   2        2.27        2.96      1.72 o 
  -7   6   2      128.03      109.85      8.08 o 
  -6   6   2        0.26       -0.24      1.22 o 
  -5   6   2       75.87       68.66      3.34 o 
  -4   6   2      115.44      122.64      5.88 o 
  -3   6   2      329.15      336.04      8.68 o 
  -2   6   2      525.72      527.71     10.16 o 
  -1   6   2     1757.29     1872.70     30.71 o 
   0   6   2       15.61       14.82      0.85 o 
   1   6   2       96.15      107.71      2.32 o 
   2   6   2       78.03       84.11      2.97 o 
   3   6   2        3.61        4.83      1.28 o 
   4   6   2      139.01      148.99      5.92 o 
   5   6   2      111.61      106.81      5.07 o 
   6   6   2       10.52       17.04      2.28 o 
   7   6   2       10.17       12.46      2.25 o 
   8   6   2       10.02       17.01      3.57 o 
  -9   7   2        3.83        3.97      2.25 o 
  -8   7   2       16.22       23.11      3.05 o 
  -7   7   2       13.72       17.70      2.77 o 
  -6   7   2       20.83       18.76      2.21 o 
  -5   7   2       40.21       45.20      5.89 o 
  -4   7   2       99.70       90.91      4.03 o 
  -3   7   2      210.86      216.24      6.98 o 
  -2   7   2      415.60      418.07      8.97 o 
  -1   7   2       53.22       55.66      1.97 o 
   0   7   2      474.56      495.89      9.20 o 
   1   7   2       36.36       35.19      1.40 o 
   2   7   2       57.98       58.54      1.56 o 
   3   7   2       74.23       66.96      3.45 o 
   4   7   2       10.31       15.06      1.92 o 
   5   7   2      150.14      146.13      6.51 o 
   6   7   2       14.99       19.68      2.35 o 
   7   7   2       67.95       61.49      6.41 o 
   8   7   2       18.97       19.88      3.14 o 
  -9   8   2       88.34       75.62      5.94 o 
  -8   8   2       16.93       23.37      3.01 o 
  -7   8   2      166.72      153.87     12.31 o 
  -6   8   2        5.48        9.73      1.99 o 
  -5   8   2      278.31      274.09     19.32 o 
  -4   8   2        4.71        1.95      1.33 o 
  -3   8   2      193.87      188.15      6.66 o 
  -2   8   2       22.72       23.66      1.22 o 
  -1   8   2      158.27      152.97      3.70 o 
   0   8   2      261.80      250.18      5.55 o 
   1   8   2     1047.33     1035.83     20.14 o 
   2   8   2      316.75      303.34      6.19 o 
   3   8   2     1396.06     1365.69     40.23 o 
   4   8   2      198.23      194.14      7.99 o 
   5   8   2      181.49      174.15      7.77 o 
   6   8   2       39.64       39.49      3.55 o 
   7   8   2        6.34        9.57      2.43 o 
  -8   9   2       17.48       16.25      3.06 o 
  -7   9   2       27.05       24.80      3.23 o 
  -6   9   2        3.01        7.17      2.02 o 
  -5   9   2       34.86       36.36      3.20 o 
  -4   9   2      723.30      733.64     23.96 o 
  -3   9   2        0.23        1.32      1.25 o 
  -2   9   2      552.32      565.05     21.52 o 
  -1   9   2        3.55        5.84      1.67 o 
   0   9   2       25.10       25.70      2.47 o 
   1   9   2      501.38      485.03     10.43 o 
   2   9   2        3.16        7.08      1.43 o 
   3   9   2      800.92      816.60     26.86 o 
   4   9   2       19.77       19.81      2.54 o 
   5   9   2       36.45       42.75      3.41 o 
   6   9   2       10.55       18.54      4.48 o 
   7   9   2        1.52        2.24      2.02 o 
  -8  10   2        1.80       -0.29      3.05 o 
  -7  10   2      186.44      186.72      9.54 o 
  -6  10   2        3.95        0.89      1.60 o 
  -5  10   2      542.46      516.61     20.30 o 
  -4  10   2       44.39       48.56      3.69 o 
  -3  10   2      575.20      587.60     25.47 o 
  -2  10   2       93.18      102.42      6.84 o 
  -1  10   2      134.58      132.22      4.00 o 
   0  10   2        3.43        7.47      1.61 o 
   1  10   2      358.01      368.68      9.27 o 
   2  10   2       40.08       46.51      3.25 o 
   3  10   2      335.44      338.50     12.82 o 
   4  10   2      128.33      126.20      7.13 o 
   5  10   2        6.74        8.95      3.02 o 
   6  10   2       59.28       62.06      5.54 o 
  -7  11   2        0.00       -1.95      2.11 o 
  -6  11   2       24.33       24.49      3.37 o 
  -5  11   2        0.43        1.51      1.64 o 
  -4  11   2      129.62      137.34      7.20 o 
  -3  11   2      102.71      110.08      5.92 o 
  -2  11   2      104.81      116.59      7.18 o 
  -1  11   2      128.75      126.28      4.92 o 
   0  11   2      151.35      142.80      4.50 o 
   1  11   2       73.73       67.79      2.76 o 
   2  11   2      340.07      323.07     12.33 o 
   3  11   2      101.65      106.13      6.41 o 
   4  11   2       57.48       60.02      5.69 o 
   5  11   2       33.87       42.35      4.64 o 
   6  11   2        0.30        1.16      1.82 o 
  -6  12   2       10.92       23.27      3.78 o 
  -5  12   2      127.25      120.75      7.51 o 
  -4  12   2       20.58       27.63      3.33 o 
  -3  12   2      310.38      303.15     17.58 o 
  -2  12   2       30.88       33.65      3.21 o 
  -1  12   2      161.25      163.05      6.31 o 
   0  12   2       54.55       60.13      2.74 o 
   1  12   2       39.33       44.16      3.49 o 
   2  12   2      226.48      229.34      9.80 o 
   3  12   2       41.46       43.08      5.91 o 
   4  12   2      246.85      256.85     12.55 o 
   5  12   2       78.94       87.50      6.88 o 
  -5  13   2        2.82        2.44      1.97 o 
  -4  13   2       28.81       36.36      5.18 o 
  -3  13   2      149.28      144.08      8.25 o 
  -2  13   2       67.78       75.47      4.89 o 
  -1  13   2      428.00      409.26     15.34 o 
   0  13   2      204.33      203.15     11.02 o 
   1  13   2      197.45      212.54      9.84 o 
   2  13   2       29.32       31.27      3.52 o 
   3  13   2       88.66       87.98      6.31 o 
   4  13   2       20.40       24.94      3.77 o 
  -3  14   2       21.70       24.97      3.50 o 
  -2  14   2       87.78       83.91      7.21 o 
  -1  14   2       65.97       72.18      8.13 o 
   0  14   2       61.67       46.65      6.27 o 
   1  14   2       31.96       30.53      3.98 o 
   2  14   2       22.98       19.41      3.78 o 
 -10   1   3        3.72        4.25      2.73 o 
  -9   1   3        8.18       10.72      3.37 o 
  -8   1   3       64.81       62.58      2.61 o 
  -7   1   3       35.50       32.73      3.01 o 
  -6   1   3      459.04      494.20     20.07 o 
  -5   1   3        3.63        3.39      0.71 o 
  -4   1   3      251.82      247.37      6.34 o 
  -3   1   3      103.00       95.40      3.99 o 
  -2   1   3        3.47        3.80      0.50 o 
  -1   1   3     2229.20     2117.27     45.21 o 
   0   1   3        0.72        2.34      0.28 o 
   1   1   3      151.51      130.08      2.29 o 
   2   1   3      101.73      111.55      2.47 o 
   3   1   3       91.62      108.07      3.24 o 
   4   1   3       57.97       55.60      1.90 o 
   5   1   3      207.70      211.13      7.37 o 
   6   1   3      332.69      331.74      8.57 o 
   7   1   3      188.85      189.89      6.28 o 
   8   1   3       73.22       67.61      4.04 o 
   9   1   3        5.85        6.14      4.29 o 
 -10   2   3       30.17       28.21      3.60 o 
  -9   2   3        3.69        3.40      1.80 o 
  -8   2   3      334.48      325.24      8.01 o 
  -7   2   3        4.86        9.77      1.05 o 
  -6   2   3      407.47      400.90     14.61 o 
  -5   2   3      987.36     1043.09     39.05 o 
  -4   2   3       59.26       72.99      1.98 o 
  -3   2   3      747.59      805.52     11.49 o 
  -2   2   3     1659.17     1637.63     21.48 o 
  -1   2   3      135.78      145.51      1.99 o 
   0   2   3     6242.22     6312.90     86.33 o 
   1   2   3     1328.07     1338.90     18.06 o 
   2   2   3      259.30      275.49      4.46 o 
   3   2   3      610.55      592.60     10.30 o 
   4   2   3      121.93      122.37      3.28 o 
   5   2   3       72.33       69.26      2.63 o 
   6   2   3       55.14       53.53      3.31 o 
   7   2   3        0.06       -0.80      1.09 o 
   8   2   3       18.89       17.13      2.44 o 
 -10   3   3        0.00       -0.33      1.70 o 
  -9   3   3        8.03       14.93      3.89 o 
  -8   3   3       38.23       35.77      3.11 o 
  -7   3   3      289.34      269.31     10.25 o 
  -6   3   3       18.50       19.99      1.70 o 
  -5   3   3      111.90       96.09      2.33 o 
  -4   3   3      896.99      952.21     26.76 o 
  -3   3   3       43.53       33.72      1.40 o 
  -2   3   3      838.08      868.89     11.99 o 
  -1   3   3     1865.39     1902.89     25.79 o 
   0   3   3     1491.99     1518.76     20.74 o 
   1   3   3        0.09        6.50      1.09 o 
   2   3   3      790.95      764.82     11.93 o 
   3   3   3      155.37      192.64      3.70 o 
   4   3   3      307.83      290.27      5.86 o 
   5   3   3      376.51      342.30      7.43 o 
   6   3   3      215.87      211.23     14.24 o 
   7   3   3      178.96      169.61      6.56 o 
   8   3   3       25.11       35.38      4.45 o 
 -10   4   3       32.18       32.86      3.89 o 
  -9   4   3        0.15       14.07      2.52 o 
  -8   4   3      175.00      172.10      7.40 o 
  -7   4   3       78.02       71.13      4.19 o 
  -6   4   3      200.26      195.79      6.69 o 
  -5   4   3       55.99       47.36      2.61 o 
  -4   4   3        0.74        3.96      0.98 o 
  -3   4   3       59.92       60.42      1.57 o 
  -2   4   3     1243.58     1277.01     19.03 o 
  -1   4   3      240.70      245.58      4.00 o 
   0   4   3     4913.60     5185.09     82.36 o 
   1   4   3       22.70       18.31      1.04 o 
   2   4   3     1028.93     1065.00     18.53 o 
   3   4   3       15.49       11.09      1.03 o 
   4   4   3      299.78      284.33      6.82 o 
   5   4   3      375.44      353.83      9.54 o 
   6   4   3      191.77      186.71      6.24 o 
   7   4   3      350.48      309.86     14.90 o 
   8   4   3       25.88       28.71      3.28 o 
 -10   5   3       29.96       34.76      4.34 o 
  -9   5   3       37.72       40.00      3.96 o 
  -8   5   3       12.02       17.66      2.70 o 
  -7   5   3      381.07      381.68     13.00 o 
  -6   5   3       57.17       61.90      4.45 o 
  -5   5   3     2487.42     2567.49     52.59 o 
  -4   5   3       51.01       53.98      2.59 o 
  -3   5   3     4216.66     4422.35    129.94 o 
  -2   5   3        0.11        3.10      1.28 o 
  -1   5   3     1886.51     1880.89     30.65 o 
   0   5   3      895.70      956.26     15.78 o 
   1   5   3     1158.89     1138.35     18.98 o 
   2   5   3     1836.80     1864.30     32.05 o 
   3   5   3     1192.69     1136.76     20.08 o 
   4   5   3      426.77      418.47      8.17 o 
   5   5   3      483.91      458.85     12.21 o 
   6   5   3       47.69       48.95      3.56 o 
   7   5   3       82.44       85.59      5.54 o 
   8   5   3       34.89       43.76      4.27 o 
  -9   6   3       43.66       50.43      4.31 o 
  -8   6   3      151.17      152.99      8.19 o 
  -7   6   3        0.00        2.10      1.95 o 
  -6   6   3      181.34      179.15      7.18 o 
  -5   6   3        8.49       14.67      1.68 o 
  -4   6   3      444.89      430.45     25.43 o 
  -3   6   3      156.02      173.32      8.02 o 
  -2   6   3      297.91      280.86      8.21 o 
  -1   6   3      813.59      835.53     14.53 o 
   0   6   3      751.94      744.35     13.27 o 
   1   6   3     1119.92     1134.04     21.60 o 
   2   6   3     1807.25     1786.29     32.05 o 
   3   6   3      770.88      765.40     14.00 o 
   4   6   3      356.09      356.88      9.34 o 
   5   6   3      337.64      338.81     12.19 o 
   6   6   3        2.05        7.45      2.35 o 
   7   6   3      155.68      145.41      7.83 o 
   8   6   3        2.57        2.89      2.21 o 
  -9   7   3       45.90       62.64      5.56 o 
  -8   7   3        4.86       11.92      4.31 o 
  -7   7   3       57.80       62.05      5.52 o 
  -6   7   3       50.61       50.39      3.50 o 
  -5   7   3      899.69      876.80     26.73 o 
  -4   7   3      101.48      107.61      6.89 o 
  -3   7   3     1831.72     1883.64     63.84 o 
  -2   7   3      102.24      105.91      2.67 o 
  -1   7   3      296.63      297.10      6.10 o 
   0   7   3       59.34       63.58      2.07 o 
   1   7   3      717.85      731.95     13.91 o 
   2   7   3       15.15       18.37      1.08 o 
   3   7   3      979.98      940.50     22.07 o 
   4   7   3        0.15        7.25      3.26 o 
   5   7   3      171.60      174.91      7.69 o 
   6   7   3       57.25       61.40      4.36 o 
   7   7   3       96.49       99.35      6.55 o 
  -9   8   3       33.02       37.47      4.13 o 
  -8   8   3       62.38       65.60      4.92 o 
  -7   8   3        8.01        9.12      2.21 o 
  -6   8   3      287.33      293.44     11.41 o 
  -5   8   3        9.34       13.74      2.26 o 
  -4   8   3     1649.22     1784.26    106.62 o 
  -3   8   3      204.02      205.09      9.02 o 
  -2   8   3      862.91      857.74     17.05 o 
  -1   8   3      132.79      126.95      3.57 o 
   0   8   3      215.03      213.94      5.19 o 
   1   8   3      112.48      103.88      3.16 o 
   2   8   3     1009.73      988.22     20.01 o 
   3   8   3      655.28      637.54     20.77 o 
   4   8   3      411.40      396.85     14.37 o 
   5   8   3      151.24      140.73      6.96 o 
   6   8   3       17.44       18.34      2.77 o 
   7   8   3       18.48       22.45      3.39 o 
  -8   9   3       84.36       91.50      6.73 o 
  -7   9   3      148.16      148.69      8.28 o 
  -6   9   3      134.20      135.62      7.50 o 
  -5   9   3      217.74      206.52      8.69 o 
  -4   9   3       11.00       15.98      2.35 o 
  -3   9   3      532.79      505.35     14.30 o 
  -2   9   3      216.46      209.37      5.15 o 
  -1   9   3      712.90      692.56     15.28 o 
   0   9   3      209.29      209.01      5.44 o 
   1   9   3     1025.74      994.25     21.65 o 
   2   9   3      107.60      112.75      4.10 o 
   3   9   3      457.14      450.63     15.78 o 
   4   9   3      135.68      135.50      6.08 o 
   5   9   3       15.79       19.21      2.66 o 
   6   9   3       80.57       85.88      7.04 o 
  -8  10   3       36.70       41.78      4.62 o 
  -7  10   3        6.20       12.17      2.98 o 
  -6  10   3      107.41      116.10      6.80 o 
  -5  10   3       54.76       64.67      4.62 o 
  -4  10   3      274.22      276.16     15.47 o 
  -3  10   3       12.06       15.99      1.99 o 
  -2  10   3      509.68      482.89     11.19 o 
  -1  10   3       25.36       28.15      1.79 o 
   0  10   3      269.35      270.73      6.99 o 
   1  10   3      133.83      124.15      3.73 o 
   2  10   3       39.86       38.39      3.00 o 
   3  10   3       15.18       20.17      2.62 o 
   4  10   3       61.48       64.87      4.68 o 
   5  10   3       19.33       19.64      3.04 o 
   6  10   3      119.58      132.86      8.60 o 
  -7  11   3       48.59       61.64      5.80 o 
  -6  11   3       10.57       12.93      2.78 o 
  -5  11   3        5.02       11.70      2.57 o 
  -4  11   3       24.22       31.36      3.58 o 
  -3  11   3       15.26       17.42      4.75 o 
  -2  11   3      148.64      147.59      5.34 o 
  -1  11   3      146.02      153.40      4.99 o 
   0  11   3      105.39      105.75      3.75 o 
   1  11   3       60.89       60.64      3.54 o 
   2  11   3        1.08        3.14      2.14 o 
   3  11   3        7.35        6.63      2.18 o 
   4  11   3       25.73       23.26      3.29 o 
   5  11   3       20.42       19.86      3.50 o 
  -6  12   3       47.15       53.26      5.11 o 
  -5  12   3       21.35       23.94      3.68 o 
  -4  12   3       13.79       12.30      2.45 o 
  -3  12   3        0.20        0.47      1.56 o 
  -2  12   3      148.05      135.06      6.81 o 
  -1  12   3        5.59        9.52      3.42 o 
   0  12   3      202.78      189.64      7.30 o 
   1  12   3        5.78       10.99      2.29 o 
   2  12   3        0.27        1.40      1.72 o 
   3  12   3        8.00       13.68      2.86 o 
   4  12   3        0.00        0.86      2.00 o 
  -5  13   3        2.34        0.83      1.84 o 
  -4  13   3       14.45       14.66      3.02 o 
  -3  13   3        5.27        8.47      2.37 o 
  -2  13   3       15.51       15.36      3.23 o 
  -1  13   3      160.55      154.91     10.87 o 
   0  13   3       17.79       21.90      3.35 o 
   1  13   3       98.48      108.53      6.54 o 
   2  13   3       38.62       39.80      4.29 o 
   3  13   3        8.51       12.18      2.80 o 
  -3  14   3       60.69       60.22      5.29 o 
  -2  14   3       53.62       65.17      8.38 o 
  -1  14   3       68.32       62.38      6.64 o 
   0  14   3      117.47      122.40     11.64 o 
   1  14   3        0.74        2.58      2.31 o 
 -10   0   4       44.14       35.37      7.20 o 
  -9   0   4       59.64       66.90      4.40 o 
  -8   0   4      738.69      708.10     24.73 o 
  -7   0   4       41.20       43.95      3.01 o 
  -6   0   4     1389.12     1363.92     38.26 o 
  -5   0   4     2810.16     3022.29     79.02 o 
  -4   0   4      302.86      314.11      7.78 o 
  -3   0   4     1322.23     1571.26     32.72 o 
  -2   0   4      913.07     1019.19     27.67 o 
  -1   0   4     4282.75     3596.10    148.38 o 
   0   0   4     1106.06     1203.01     64.22 o 
   1   0   4      458.45      404.86     31.35 o 
   2   0   4      108.13      118.99      5.16 o 
   3   0   4      454.14      453.27     26.41 o 
   4   0   4        5.96        8.68      1.61 o 
   5   0   4       12.11       11.57      1.80 o 
   6   0   4       13.10       21.07      2.53 o 
   7   0   4       67.95       62.82      8.69 o 
   8   0   4       48.78       61.56     10.48 o 
 -10   1   4        2.56        1.82      1.64 o 
  -9   1   4       19.46       22.25      1.83 o 
  -8   1   4      151.62      158.36      4.93 o 
  -7   1   4       42.05       37.96      1.83 o 
  -6   1   4     1133.38     1179.05     23.55 o 
  -5   1   4      306.49      331.98      6.54 o 
  -4   1   4      661.07      654.31     11.91 o 
  -3   1   4        0.44        3.58      1.00 o 
  -2   1   4       57.54       38.72      1.86 o 
  -1   1   4     1482.70     1556.77     23.04 o 
   0   1   4        0.32        5.03      0.81 o 
   1   1   4       40.82       56.80      1.11 o 
   2   1   4        4.82       11.79      0.92 o 
   3   1   4       32.68       25.97      1.64 o 
   4   1   4      732.62      741.48     15.64 o 
   5   1   4        2.65        3.87      1.01 o 
   6   1   4      681.47      733.09     20.04 o 
   7   1   4        2.20        5.96      1.76 o 
   8   1   4       26.46       27.15      5.02 o 
 -10   2   4       32.84       38.08      3.89 o 
  -9   2   4       25.38       31.62      3.02 o 
  -8   2   4      116.32      112.29      4.91 o 
  -7   2   4      108.25      109.92      3.83 o 
  -6   2   4      141.90      132.60      5.39 o 
  -5   2   4      188.63      171.28      3.96 o 
  -4   2   4       91.98       95.32      2.16 o 
  -3   2   4       22.57        8.81      0.60 o 
  -2   2   4      291.73      299.78      5.17 o 
  -1   2   4        4.18       19.72      0.53 o 
   0   2   4        0.20        3.04      1.04 o 
   1   2   4       81.29      109.83      2.07 o 
   2   2   4      173.30      179.93      3.41 o 
   3   2   4       12.48       15.24      1.46 o 
   4   2   4       28.39       31.37      1.61 o 
   5   2   4        6.34       10.33      1.19 o 
   6   2   4       19.08       21.97      1.74 o 
   7   2   4        0.34        2.13      1.30 o 
   8   2   4       15.06       22.65      5.44 o 
 -10   3   4       50.37       53.42      4.27 o 
  -9   3   4       46.42       40.27      3.44 o 
  -8   3   4       69.00       69.40      3.93 o 
  -7   3   4       90.48       82.64      3.05 o 
  -6   3   4        2.41        6.14      0.98 o 
  -5   3   4      342.12      333.24      7.78 o 
  -4   3   4        0.44        0.08      0.48 o 
  -3   3   4       69.77       63.72      1.60 o 
  -2   3   4      364.80      328.38      5.17 o 
  -1   3   4       47.75       54.55      1.28 o 
   0   3   4     1635.04     1685.99     37.52 o 
   1   3   4      110.14      100.61      2.97 o 
   2   3   4      916.23      954.11     17.92 o 
   3   3   4       91.62       93.54      2.43 o 
   4   3   4      108.38      109.54      3.17 o 
   5   3   4       15.21       15.99      1.41 o 
   6   3   4       95.85      105.93      5.08 o 
   7   3   4       54.60       57.63      4.27 o 
   8   3   4      108.08      112.84      7.12 o 
 -10   4   4       12.64       18.51      3.19 o 
  -9   4   4        4.62        1.91      1.69 o 
  -8   4   4       49.06       47.86      5.16 o 
  -7   4   4       13.14       16.33      2.56 o 
  -6   4   4       11.76       15.41      1.24 o 
  -5   4   4       70.61       74.54      2.34 o 
  -4   4   4      351.50      344.66      6.17 o 
  -3   4   4       32.55       23.95      1.42 o 
  -2   4   4       44.47       45.33      1.37 o 
  -1   4   4      761.52      880.10     14.11 o 
   0   4   4        4.52        8.09      0.69 o 
   1   4   4        2.62        0.34      0.45 o 
   2   4   4      138.43      146.17      3.28 o 
   3   4   4      535.89      533.20     10.53 o 
   4   4   4       44.15       42.33      1.86 o 
   5   4   4        8.23       12.60      1.12 o 
   6   4   4        9.75       10.59      2.08 o 
   7   4   4        0.20        6.07      2.85 o 
   8   4   4        0.73        0.61      1.79 o 
 -10   5   4       22.71       27.82      4.21 o 
  -9   5   4        3.32        2.94      2.17 o 
  -8   5   4       35.17       46.93      3.97 o 
  -7   5   4       94.05       93.66      6.69 o 
  -6   5   4      138.44      162.24     13.09 o 
  -5   5   4        4.04        4.20      0.73 o 
  -4   5   4      498.99      503.05     11.55 o 
  -3   5   4        6.97       11.12      0.78 o 
  -2   5   4      104.57      104.15      2.44 o 
  -1   5   4      387.39      424.35      9.03 o 
   0   5   4      357.72      349.55      6.46 o 
   1   5   4        7.60       14.35      0.95 o 
   2   5   4      210.41      205.13      4.47 o 
   3   5   4        9.67        7.82      0.88 o 
   4   5   4       24.34       23.34      1.78 o 
   5   5   4        7.07        9.52      1.37 o 
   6   5   4       15.80       16.61      2.36 o 
   7   5   4       10.12        6.68      2.09 o 
  -9   6   4        3.07        6.25      2.44 o 
  -8   6   4        0.16        1.78      1.55 o 
  -7   6   4        9.64       11.59      3.16 o 
  -6   6   4       15.57       16.74      2.11 o 
  -5   6   4        7.03        9.54      2.27 o 
  -4   6   4      138.37      139.25      3.06 o 
  -3   6   4      105.60      100.55      2.55 o 
  -2   6   4       80.02       82.28      2.70 o 
  -1   6   4       63.10       59.34      1.98 o 
   0   6   4       38.77       45.90      1.76 o 
   1   6   4      106.64      114.70      3.09 o 
   2   6   4       21.43       17.90      1.35 o 
   3   6   4       21.14       24.98      1.30 o 
   4   6   4       13.51       12.35      1.48 o 
   5   6   4       17.45       17.28      2.39 o 
   6   6   4       15.58       19.29      2.61 o 
   7   6   4        1.81        2.85      2.06 o 
  -9   7   4       37.90       35.72      4.24 o 
  -8   7   4        2.97        1.97      1.73 o 
  -7   7   4       81.09       80.09      7.42 o 
  -6   7   4       41.33       45.17      3.56 o 
  -5   7   4       61.19       58.21      3.13 o 
  -4   7   4        1.59        2.61      0.80 o 
  -3   7   4       56.59       58.06      1.84 o 
  -2   7   4       83.62       80.99      2.81 o 
  -1   7   4       37.05       40.74      1.82 o 
   0   7   4      138.13      130.62      3.58 o 
   1   7   4        1.58        3.39      1.24 o 
   2   7   4      318.68      304.57      6.98 o 
   3   7   4       20.09       16.63      2.56 o 
   4   7   4       73.92       68.26      4.18 o 
   5   7   4       65.59       56.79      4.09 o 
   6   7   4        0.05        1.16      1.59 o 
   7   7   4       44.72       42.06      4.35 o 
  -9   8   4       28.75       42.35      4.76 o 
  -8   8   4        0.52        2.56      2.29 o 
  -7   8   4       11.39       15.31      2.65 o 
  -6   8   4       52.66       60.88      5.19 o 
  -5   8   4       48.64       45.25      3.31 o 
  -4   8   4      139.99      126.21      4.07 o 
  -3   8   4      353.44      348.23      7.59 o 
  -2   8   4        2.64        7.04      1.93 o 
  -1   8   4     1247.46     1260.67     26.87 o 
   0   8   4      144.36      154.74      4.44 o 
   1   8   4     1607.75     1634.05     35.50 o 
   2   8   4       12.59       16.68      1.41 o 
   3   8   4      382.94      366.27     10.56 o 
   4   8   4        5.21        5.65      1.75 o 
   5   8   4        2.49        0.33      1.25 o 
   6   8   4        0.10        1.16      1.74 o 
  -8   9   4        0.03       -0.15      1.66 o 
  -7   9   4        9.68       12.82      3.47 o 
  -6   9   4      111.27      118.94      6.89 o 
  -5   9   4       93.07       85.71      4.88 o 
  -4   9   4      203.65      198.25      8.17 o 
  -3   9   4      168.90      162.08      5.31 o 
  -2   9   4      195.28      185.89      5.57 o 
  -1   9   4       13.98       14.80      1.41 o 
   0   9   4      461.86      460.09     11.30 o 
   1   9   4        7.65        8.22      1.26 o 
   2   9   4       62.43       66.54      3.16 o 
   3   9   4        1.30        0.16      1.21 o 
   4   9   4      131.94      131.05      6.69 o 
   5   9   4       16.31       26.11      3.43 o 
   6   9   4        0.80        0.98      1.78 o 
  -7  10   4       41.87       51.98      5.49 o 
  -6  10   4        7.18        5.57      2.04 o 
  -5  10   4       97.00       87.02      5.33 o 
  -4  10   4       89.07       85.26      4.79 o 
  -3  10   4      239.90      240.14      7.78 o 
  -2  10   4        1.49        2.35      1.28 o 
  -1  10   4      162.43      162.53      5.10 o 
   0  10   4       10.15       14.46      1.56 o 
   1  10   4      184.16      175.34      5.40 o 
   2  10   4        0.10       -0.11      1.24 o 
   3  10   4       69.20       65.53      4.36 o 
   4  10   4       13.48       21.36      3.11 o 
   5  10   4        2.20        2.85      2.11 o 
  -7  11   4       54.28       51.84      5.21 o 
  -6  11   4       51.69       50.83      7.69 o 
  -5  11   4       85.05       79.26      5.34 o 
  -4  11   4      256.31      248.42     10.54 o 
  -3  11   4        6.59       12.77      2.38 o 
  -2  11   4      461.00      504.41     27.67 o 
  -1  11   4       24.47       28.34      2.10 o 
   0  11   4      496.94      500.57     13.44 o 
   1  11   4        0.69        4.98      2.89 o 
   2  11   4      496.66      489.53     18.56 o 
   3  11   4        1.61       -1.16      1.76 o 
   4  11   4      130.47      128.94      7.89 o 
  -6  12   4       14.58       20.60      3.32 o 
  -5  12   4      302.97      295.69     16.33 o 
  -4  12   4       30.59       30.84      5.15 o 
  -3  12   4      472.84      452.91     17.95 o 
  -2  12   4       24.08       32.41      4.74 o 
  -1  12   4      201.67      201.20      7.26 o 
   0  12   4        0.41        0.62      1.15 o 
   1  12   4      171.34      171.27      8.10 o 
   2  12   4       83.88       99.61      6.29 o 
   3  12   4      309.65      305.11     14.39 o 
  -4  13   4       32.50       35.04      4.37 o 
  -3  13   4       21.34       25.48      3.38 o 
  -2  13   4      188.74      193.37      9.49 o 
  -1  13   4        0.00        3.99      5.65 o 
   0  13   4      184.23      173.17     10.59 o 
   1  13   4       23.20       23.52      3.86 o 
   2  13   4       30.93       30.87      4.06 o 
  -1  14   4      443.43      442.58     26.20 o 
 -10   1   5       29.37       22.58      3.00 o 
  -9   1   5       85.08       76.70      3.59 o 
  -8   1   5      222.31      225.34      6.48 o 
  -7   1   5      422.97      412.73      9.91 o 
  -6   1   5       50.46       50.95      2.02 o 
  -5   1   5      520.69      507.54      9.88 o 
  -4   1   5      104.12      102.72      2.32 o 
  -3   1   5      475.44      481.67      7.69 o 
  -2   1   5      285.98      313.61      9.19 o 
  -1   1   5     1063.95     1006.72     27.73 o 
   0   1   5      277.60      277.69      4.96 o 
   1   1   5       97.01       99.66      2.17 o 
   2   1   5      303.78      258.32      8.76 o 
   3   1   5       12.68       16.06      1.26 o 
   4   1   5      386.62      387.08     12.11 o 
   5   1   5       11.44       15.55      1.62 o 
   6   1   5       54.02       52.89      3.04 o 
   7   1   5        1.19       -1.44      1.44 o 
 -10   2   5        1.13        1.37      1.64 o 
  -9   2   5        4.36        5.31      1.90 o 
  -8   2   5       26.50       21.89      1.73 o 
  -7   2   5      130.33      126.14      3.76 o 
  -6   2   5       26.72       25.80      1.55 o 
  -5   2   5       20.32       21.89      2.27 o 
  -4   2   5      432.24      414.86     12.23 o 
  -3   2   5        1.22        2.09      0.50 o 
  -2   2   5      940.97     1019.42     14.46 o 
  -1   2   5      294.41      273.33      7.15 o 
   0   2   5      702.29      732.28      9.99 o 
   1   2   5       52.17       61.63      1.59 o 
   2   2   5      177.32      186.46      4.72 o 
   3   2   5       68.78       68.51      2.56 o 
   4   2   5      332.19      317.95      9.10 o 
   5   2   5      406.07      392.62     10.21 o 
   6   2   5      180.83      166.28      6.07 o 
   7   2   5       15.69       13.71      2.61 o 
 -10   3   5       20.86       15.76      2.98 o 
  -9   3   5       10.20       12.78      2.21 o 
  -8   3   5      188.88      189.47      6.61 o 
  -7   3   5       79.31       73.64      2.72 o 
  -6   3   5       89.97       93.90      3.09 o 
  -5   3   5      227.17      203.51      4.61 o 
  -4   3   5       23.97       32.00      2.09 o 
  -3   3   5      125.26      112.25      2.97 o 
  -2   3   5     2310.12     2468.38     40.05 o 
  -1   3   5      446.37      436.74      6.69 o 
   0   3   5     1578.02     1700.16     26.38 o 
   1   3   5      297.35      281.93      9.98 o 
   2   3   5        1.08        0.67      0.55 o 
   3   3   5      241.68      232.58      5.38 o 
   4   3   5        3.94        5.53      1.19 o 
   5   3   5      410.11      377.40     13.14 o 
   6   3   5       17.19       20.44      2.23 o 
   7   3   5       51.98       49.97      4.48 o 
 -10   4   5       36.15       39.09      4.24 o 
  -9   4   5      196.53      194.54      9.40 o 
  -8   4   5      185.77      165.32      7.72 o 
  -7   4   5      753.97      734.89     19.18 o 
  -6   4   5      644.90      623.34     13.08 o 
  -5   4   5      164.81      168.75      4.18 o 
  -4   4   5     1201.75     1216.78     25.60 o 
  -3   4   5       19.98       24.42      1.39 o 
  -2   4   5     3189.74     3269.28     57.53 o 
  -1   4   5      371.85      371.02      6.47 o 
   0   4   5     3036.10     3286.43     65.29 o 
   1   4   5       39.79       39.62      1.43 o 
   2   4   5      376.21      378.90      7.65 o 
   3   4   5       20.89       20.10      1.30 o 
   4   4   5       69.77       73.03      2.71 o 
   5   4   5       21.33       20.58      2.17 o 
   6   4   5      105.31      109.74      7.81 o 
   7   4   5       16.45       17.62      2.98 o 
 -10   5   5       43.97       44.67      4.36 o 
  -9   5   5       42.75       36.66      3.73 o 
  -8   5   5        4.49        9.11      2.11 o 
  -7   5   5      377.05      363.62     13.43 o 
  -6   5   5       30.71       34.93      2.06 o 
  -5   5   5     1292.78     1282.15     25.60 o 
  -4   5   5      322.37      318.49      6.60 o 
  -3   5   5     1093.76     1111.99     20.94 o 
  -2   5   5      201.57      214.88      4.54 o 
  -1   5   5      778.21      782.45     14.39 o 
   0   5   5        2.67        7.98      1.53 o 
   1   5   5     1247.42     1238.49     23.95 o 
   2   5   5        0.22        0.26      0.62 o 
   3   5   5     1145.56     1067.36     22.49 o 
   4   5   5        8.24        9.88      1.15 o 
   5   5   5      428.59      395.71     12.26 o 
   6   5   5        0.19       -0.68      1.42 o 
   7   5   5       65.12       50.89      5.19 o 
  -9   6   5       98.19       99.75      5.92 o 
  -8   6   5       30.04       30.45      3.22 o 
  -7   6   5      282.80      276.64     10.81 o 
  -6   6   5       56.16       56.65      3.52 o 
  -5   6   5      888.15      875.96     21.10 o 
  -4   6   5      304.95      287.92      6.31 o 
  -3   6   5      288.23      291.31      6.48 o 
  -2   6   5      606.74      610.87     12.26 o 
  -1   6   5        0.03        2.28      1.24 o 
   0   6   5      670.67      678.71     13.93 o 
   1   6   5      191.92      171.03      4.42 o 
   2   6   5      438.37      451.22     10.17 o 
   3   6   5      265.48      229.00      6.27 o 
   4   6   5       78.35       80.77      3.35 o 
   5   6   5       11.91        9.62      1.94 o 
   6   6   5       54.37       54.88      4.55 o 
  -9   7   5       72.31       61.09      5.24 o 
  -8   7   5       38.28       36.62      3.76 o 
  -7   7   5      269.97      261.23     10.74 o 
  -6   7   5      103.27      108.02      6.63 o 
  -5   7   5      334.77      314.48      8.91 o 
  -4   7   5      309.90      297.27      6.59 o 
  -3   7   5      573.49      541.29     11.88 o 
  -2   7   5       18.47       19.86      1.40 o 
  -1   7   5      978.88     1014.82     21.89 o 
   0   7   5       76.75       80.48      2.96 o 
   1   7   5     1414.05     1420.43     31.11 o 
   2   7   5      115.56      123.38      3.75 o 
   3   7   5      681.80      661.23     17.88 o 
   4   7   5       83.19       84.93      4.72 o 
   5   7   5       94.30       88.69      5.06 o 
   6   7   5       99.76      100.91      8.34 o 
  -9   8   5       31.11       31.22      4.00 o 
  -8   8   5       45.25       44.51      4.15 o 
  -7   8   5       18.96       19.70      2.83 o 
  -6   8   5      266.39      257.45     10.29 o 
  -5   8   5      456.89      445.40     15.37 o 
  -4   8   5      845.23      799.01     20.60 o 
  -3   8   5      358.88      341.21      8.12 o 
  -2   8   5      452.71      457.74     10.88 o 
  -1   8   5       58.32       60.80      2.95 o 
   0   8   5      102.92      102.73      3.57 o 
   1   8   5       38.86       37.20      2.24 o 
   2   8   5      378.77      360.03      9.05 o 
   3   8   5        0.33        1.12      1.43 o 
   4   8   5      251.74      265.69     11.24 o 
   5   8   5        2.97        2.55      2.34 o 
   6   8   5       54.39       66.49      6.39 o 
  -8   9   5       79.58       82.22      5.76 o 
  -7   9   5       12.50       14.67      2.53 o 
  -6   9   5       77.47       72.96      4.78 o 
  -5   9   5        4.67        8.60      1.98 o 
  -4   9   5       24.84       18.92      1.85 o 
  -3   9   5      145.25      139.50      4.53 o 
  -2   9   5       39.11       41.51      2.77 o 
  -1   9   5      261.44      261.77      7.24 o 
   0   9   5        3.85        4.82      1.22 o 
   1   9   5      202.83      200.10      5.88 o 
   2   9   5       25.37       23.02      2.07 o 
   3   9   5       87.93       85.44      5.24 o 
   4   9   5        0.01       -1.58      1.58 o 
   5   9   5       13.34       15.17      3.38 o 
  -7  10   5       10.73       15.69      2.85 o 
  -6  10   5       38.52       43.10      4.28 o 
  -5  10   5        0.07        4.43      3.27 o 
  -4  10   5       87.23       85.89      5.03 o 
  -3  10   5        8.91       11.84      1.73 o 
  -2  10   5      163.71      156.21      5.09 o 
  -1  10   5       62.08       53.85      2.82 o 
   0  10   5      117.41      108.48      4.24 o 
   1  10   5        0.00        0.98      1.30 o 
   2  10   5      115.60      126.17      6.49 o 
   3  10   5      107.09      109.18      6.28 o 
   4  10   5      117.19      126.26      7.38 o 
  -6  11   5       36.18       40.79      4.60 o 
  -5  11   5       27.89       29.33      3.50 o 
  -4  11   5       19.10       16.96      2.80 o 
  -3  11   5       78.15       72.35      4.71 o 
  -2  11   5       24.16       24.77      2.57 o 
  -1  11   5       25.06       26.25      2.24 o 
   0  11   5       10.01        7.99      2.34 o 
   1  11   5        0.35        0.34      1.47 o 
   2  11   5       58.84       58.09      4.28 o 
   3  11   5       15.87       14.95      2.76 o 
   4  11   5        2.82        3.59      2.76 o 
  -5  12   5       28.07       30.23      3.70 o 
  -4  12   5        1.38        2.38      1.96 o 
  -3  12   5       25.98       28.02      3.24 o 
  -2  12   5        2.35        1.20      1.64 o 
  -1  12   5        1.55        8.86      3.07 o 
   0  12   5        2.08        2.21      1.59 o 
   1  12   5       15.56       21.19      3.20 o 
   2  12   5        3.25        4.63      2.15 o 
  -4  13   5       98.42      100.71      6.90 o 
  -3  13   5        7.12        7.19      2.46 o 
  -2  13   5       61.42       67.80      5.00 o 
  -1  13   5       49.77       52.85      6.77 o 
   0  13   5       34.26       39.52      4.91 o 
   1  13   5       11.05       17.63      4.75 o 
 -10   0   6      196.20      194.32     19.34 o 
  -9   0   6       25.98       16.01      2.59 o 
  -8   0   6     1516.98     1543.58     55.44 o 
  -7   0   6       69.81       58.63      3.86 o 
  -6   0   6     1032.22     1116.42     34.82 o 
  -5   0   6       83.75       86.54      3.52 o 
  -4   0   6       27.80       26.53      2.81 o 
  -3   0   6      306.43      287.00     11.23 o 
  -2   0   6      732.67      702.64     25.13 o 
  -1   0   6      360.68      321.21     25.06 o 
   0   0   6     2153.22     2048.32     75.31 o 
   1   0   6      128.62      115.20      5.66 o 
   2   0   6      628.89      624.57     25.22 o 
   3   0   6       77.73       67.73      4.06 o 
   4   0   6      347.68      345.71     12.28 o 
   5   0   6      175.97      186.49      8.83 o 
   6   0   6       24.64       20.09      3.90 o 
 -10   1   6       15.91       15.14      2.69 o 
  -9   1   6        1.36        5.57      1.39 o 
  -8   1   6       61.63       56.76      2.94 o 
  -7   1   6       18.56       23.46      1.69 o 
  -6   1   6        2.71        3.31      0.91 o 
  -5   1   6       87.95       85.14      2.54 o 
  -4   1   6       25.03       25.22      1.50 o 
  -3   1   6     1186.08     1187.73     29.82 o 
  -2   1   6        5.10        2.90      0.45 o 
  -1   1   6     1349.70     1289.09    108.10 o 
   0   1   6      516.62      473.03     12.58 o 
   1   1   6       36.81       34.32      1.65 o 
   2   1   6     1026.28      994.10     18.43 o 
   3   1   6       39.47       35.37      2.69 o 
   4   1   6      697.13      704.85     16.63 o 
   5   1   6      105.86      104.97      4.06 o 
   6   1   6      269.13      272.03     11.28 o 
   7   1   6       31.14       20.93      6.77 o 
 -10   2   6       99.49       92.67      5.81 o 
  -9   2   6        0.37        1.54      1.80 o 
  -8   2   6      292.66      286.37      8.21 o 
  -7   2   6        5.83       10.66      1.30 o 
  -6   2   6      479.56      487.39     11.19 o 
  -5   2   6       37.81       43.93      1.78 o 
  -4   2   6      681.00      688.37     12.89 o 
  -3   2   6        0.06        5.31      2.39 o 
  -2   2   6     1202.26     1189.66     29.30 o 
  -1   2   6        7.13        4.39      1.67 o 
   0   2   6      693.60      619.28     16.77 o 
   1   2   6      187.13      162.73      5.72 o 
   2   2   6      297.15      281.89      5.62 o 
   3   2   6      187.37      177.68      7.62 o 
   4   2   6      252.75      271.80      7.33 o 
   5   2   6      135.15      142.79      5.71 o 
   6   2   6       49.00       51.97      6.32 o 
   7   2   6       75.07       82.86      8.78 o 
 -10   3   6        0.14        0.18      1.54 o 
  -9   3   6       59.03       66.16      4.50 o 
  -8   3   6        0.00       -0.57      1.15 o 
  -7   3   6      188.57      194.73      6.60 o 
  -6   3   6       10.41       11.30      1.40 o 
  -5   3   6      172.48      159.18      4.43 o 
  -4   3   6       16.21       16.07      1.05 o 
  -3   3   6        0.64        1.65      1.03 o 
  -2   3   6      454.99      416.60     12.52 o 
  -1   3   6       44.49       42.73      1.69 o 
   0   3   6      362.00      353.99      7.65 o 
   1   3   6      596.37      589.08     10.40 o 
   2   3   6       79.73       69.74      4.74 o 
   3   3   6      108.76      107.15      3.80 o 
   4   3   6       72.26       72.06      2.83 o 
   5   3   6       12.07       12.09      1.55 o 
   6   3   6       63.45       64.66      9.22 o 
 -10   4   6       61.73       64.86      5.23 o 
  -9   4   6        9.89       11.99      2.49 o 
  -8   4   6       31.31       37.46      3.41 o 
  -7   4   6        0.94        2.06      1.01 o 
  -6   4   6      336.63      326.82      7.82 o 
  -5   4   6       42.41       42.29      1.95 o 
  -4   4   6     1431.64     1423.00     28.42 o 
  -3   4   6        2.67        7.06      1.19 o 
  -2   4   6      470.36      475.92      8.77 o 
  -1   4   6       72.61       65.01      1.84 o 
   0   4   6      244.75      239.16      5.20 o 
   1   4   6      250.06      246.31      7.60 o 
   2   4   6      578.86      539.58     14.47 o 
   3   4   6      236.19      213.99      5.42 o 
   4   4   6      131.12      114.36      4.33 o 
   5   4   6       84.93       78.11      3.96 o 
   6   4   6       14.61       14.62      3.76 o 
 -10   5   6        0.40        1.43      1.83 o 
  -9   5   6        1.64        4.38      2.12 o 
  -8   5   6       24.28       22.72      2.69 o 
  -7   5   6        2.29        3.28      1.50 o 
  -6   5   6       19.11       16.28      1.52 o 
  -5   5   6      618.85      574.20     13.16 o 
  -4   5   6       79.35       80.84      2.59 o 
  -3   5   6      732.95      712.06     14.48 o 
  -2   5   6        1.54        2.16      0.86 o 
  -1   5   6       98.10       95.17      2.75 o 
   0   5   6       20.62       16.11      1.36 o 
   1   5   6      488.34      504.88     10.80 o 
   2   5   6       49.46       44.71      1.91 o 
   3   5   6      180.23      179.38      4.92 o 
   4   5   6       12.56       13.68      1.42 o 
   5   5   6        4.04        1.11      2.26 o 
   6   5   6       12.93       19.74      4.87 o 
  -9   6   6       11.46        5.75      2.13 o 
  -8   6   6       22.00       26.02      3.10 o 
  -7   6   6        9.32       13.40      2.16 o 
  -6   6   6       69.81       67.28      3.05 o 
  -5   6   6        2.20        0.76      0.77 o 
  -4   6   6      122.19      110.34      3.43 o 
  -3   6   6       23.36       21.77      1.44 o 
  -2   6   6        3.91        5.50      1.53 o 
  -1   6   6        0.09        0.24      0.77 o 
   0   6   6      151.70      143.75      3.97 o 
   1   6   6       81.67       72.02      3.63 o 
   2   6   6      276.91      263.05      6.68 o 
   3   6   6       26.54       23.37      1.65 o 
   4   6   6        0.48        0.34      0.93 o 
   5   6   6        4.60        4.67      2.32 o 
   6   6   6        0.06        1.12      2.94 o 
  -9   7   6        0.01       -1.52      1.87 o 
  -8   7   6       14.05       14.31      2.68 o 
  -7   7   6       10.02       11.63      2.45 o 
  -6   7   6       25.54       24.45      2.60 o 
  -5   7   6        7.10       10.13      1.45 o 
  -4   7   6        6.44        8.24      1.12 o 
  -3   7   6        6.81       11.90      1.23 o 
  -2   7   6        0.40        2.81      1.35 o 
  -1   7   6       45.55       48.92      2.30 o 
   0   7   6        2.09        3.54      1.44 o 
   1   7   6        0.47        0.66      0.98 o 
   2   7   6       24.96       21.48      1.78 o 
   3   7   6       47.38       42.74      2.67 o 
   4   7   6        7.98        8.29      2.38 o 
   5   7   6        8.56        7.42      3.30 o 
  -8   8   6        0.04        1.13      1.75 o 
  -7   8   6        6.45       13.39      2.66 o 
  -6   8   6       26.25       25.46      2.80 o 
  -5   8   6       36.08       37.26      2.42 o 
  -4   8   6      555.11      528.88     12.90 o 
  -3   8   6      145.06      146.44      4.59 o 
  -2   8   6     1329.79     1339.22     31.21 o 
  -1   8   6      243.54      257.27      6.87 o 
   0   8   6      319.95      315.96      9.03 o 
   1   8   6      111.83      104.64      3.78 o 
   2   8   6        3.94        3.99      1.02 o 
   3   8   6       21.50       20.99      2.45 o 
   4   8   6        1.38        0.48      1.69 o 
   5   8   6       20.07       25.63      6.62 o 
  -8   9   6       24.60       23.26      3.59 o 
  -7   9   6        7.48        6.76      2.08 o 
  -6   9   6        4.38        5.25      2.06 o 
  -5   9   6      410.77      420.82     15.71 o 
  -4   9   6        3.98        4.89      1.50 o 
  -3   9   6      584.29      584.07     14.93 o 
  -2   9   6       11.98       13.37      1.50 o 
  -1   9   6       50.81       51.26      2.60 o 
   0   9   6      149.98      144.64      4.84 o 
   1   9   6        7.00       11.71      1.67 o 
   2   9   6      148.13      144.53      5.76 o 
   3   9   6        7.76        5.76      2.43 o 
   4   9   6       18.04       20.09      5.65 o 
  -7  10   6        3.82        4.44      1.91 o 
  -6  10   6       85.65       78.06      5.51 o 
  -5  10   6        4.77        6.14      2.02 o 
  -4  10   6      111.06      109.66      6.13 o 
  -3  10   6       80.16       77.54      4.10 o 
  -2  10   6       10.36       17.01      1.76 o 
  -1  10   6       92.36       93.44      4.09 o 
   0  10   6       92.05      103.40      4.37 o 
   1  10   6       48.48       49.71      3.42 o 
   2  10   6      160.21      172.16     10.46 o 
   3  10   6       86.87       88.19      7.24 o 
  -6  11   6        5.33        6.55      2.42 o 
  -5  11   6       62.50       70.35      5.22 o 
  -4  11   6       48.32       51.79      4.41 o 
  -3  11   6       17.53       23.83      2.72 o 
  -2  11   6      183.61      176.93      7.39 o 
  -1  11   6        1.25        3.31      1.34 o 
   0  11   6      145.61      147.10      6.31 o 
   1  11   6       65.83       69.11      6.37 o 
   2  11   6       83.89       91.32      7.72 o 
  -5  12   6       72.33       75.12      6.15 o 
  -4  12   6      216.24      205.70     10.76 o 
  -3  12   6       64.03       59.81      4.92 o 
  -2  12   6      167.60      170.83      8.69 o 
  -1  12   6       25.40       28.84      6.28 o 
   0  12   6        9.74       11.27      3.39 o 
   1  12   6       63.18       59.73      6.27 o 
 -10   1   7        8.34        7.88      2.87 o 
  -9   1   7        6.08        3.20      1.37 o 
  -8   1   7        1.74        1.50      1.14 o 
  -7   1   7        2.81        4.04      1.30 o 
  -6   1   7        2.26        5.02      1.74 o 
  -5   1   7       25.68       29.00      2.57 o 
  -4   1   7        0.86        0.78      1.35 o 
  -3   1   7        1.04        1.04      1.12 o 
  -2   1   7      125.85      134.06      5.09 o 
  -1   1   7      252.49      238.91      8.40 o 
   0   1   7       20.98       22.55      2.01 o 
   1   1   7      374.37      346.08     11.47 o 
   2   1   7       33.96       34.56      3.10 o 
   3   1   7      153.67      145.09      6.90 o 
   4   1   7       16.96       23.01      2.77 o 
   5   1   7        2.22        0.79      1.58 o 
   6   1   7       39.93       50.46      5.64 o 
 -10   2   7       37.89       31.11      3.74 o 
  -9   2   7      109.53       98.40      6.03 o 
  -8   2   7      122.84      119.71      4.74 o 
  -7   2   7      153.21      149.63      4.95 o 
  -6   2   7        1.79        0.34      0.84 o 
  -5   2   7        7.19        7.43      1.26 o 
  -4   2   7        1.33        1.76      0.76 o 
  -3   2   7       52.88       48.73      3.01 o 
  -2   2   7      308.87      307.68      9.55 o 
  -1   2   7      261.06      239.07      7.71 o 
   0   2   7       69.04       70.79      3.69 o 
   1   2   7       23.21       25.51      3.84 o 
   2   2   7      516.43      497.38     16.36 o 
   3   2   7       44.95       46.94      3.55 o 
   4   2   7       53.73       56.33      3.93 o 
   5   2   7       42.00       38.34      3.41 o 
   6   2   7        0.22        2.12      2.20 o 
 -10   3   7       23.37       28.16      3.55 o 
  -9   3   7       68.60       59.76      4.75 o 
  -8   3   7      190.33      197.16      7.26 o 
  -7   3   7       51.90       54.85      2.60 o 
  -6   3   7      601.68      601.48     14.20 o 
  -5   3   7       67.10       71.26      2.90 o 
  -4   3   7      842.51      891.69     19.21 o 
  -3   3   7        0.04       -0.56      0.71 o 
  -2   3   7     1313.25     1357.25     38.23 o 
  -1   3   7       30.63       28.02      3.29 o 
   0   3   7      294.12      319.37     10.72 o 
   1   3   7       50.12       52.57      3.36 o 
   2   3   7        1.17        3.80      2.63 o 
   3   3   7       53.30       52.02      3.56 o 
   4   3   7      119.40      129.38      6.20 o 
   5   3   7       13.74       15.13      3.10 o 
   6   3   7       81.85       81.64      8.73 o 
 -10   4   7        6.53       16.98      3.23 o 
  -9   4   7       80.47       78.36      4.91 o 
  -8   4   7       14.67       18.90      2.95 o 
  -7   4   7      172.35      166.40      5.28 o 
  -6   4   7       28.09       26.39      1.75 o 
  -5   4   7       50.05       44.45      2.32 o 
  -4   4   7        6.53        7.76      1.08 o 
  -3   4   7      103.39       98.25      3.42 o 
  -2   4   7       61.53       59.97      2.51 o 
  -1   4   7      628.01      618.66     14.72 o 
   0   4   7       78.50       68.47      3.51 o 
   1   4   7      315.97      304.65      8.44 o 
   2   4   7       61.08       50.26      2.95 o 
   3   4   7       88.43       84.09      3.70 o 
   4   4   7        0.65        1.11      1.45 o 
   5   4   7       38.81       38.22      6.41 o 
  -9   5   7       32.41       36.42      4.02 o 
  -8   5   7       57.89       58.84      4.62 o 
  -7   5   7        3.80        2.67      1.37 o 
  -6   5   7      289.92      268.04      7.51 o 
  -5   5   7        3.42        3.29      0.97 o 
  -4   5   7      402.35      387.41      9.11 o 
  -3   5   7       51.75       44.86      1.90 o 
  -2   5   7      138.70      142.74      4.57 o 
  -1   5   7        2.61        4.71      1.46 o 
   0   5   7       27.37       34.53      2.02 o 
   1   5   7       62.45       61.84      2.99 o 
   2   5   7       28.61       35.13      3.11 o 
   3   5   7       53.94       45.59      2.82 o 
   4   5   7       58.18       83.23     11.87 o 
   5   5   7       19.10       26.41      8.43 o 
  -9   6   7      234.83      215.94     11.36 o 
  -8   6   7        5.07       14.98      2.74 o 
  -7   6   7      377.47      350.25     13.67 o 
  -6   6   7        8.76       11.76      2.86 o 
  -5   6   7      468.15      447.41     11.09 o 
  -4   6   7        6.17        5.57      1.40 o 
  -3   6   7      391.85      375.93      8.92 o 
  -2   6   7       99.32      101.39      4.11 o 
  -1   6   7      541.38      527.16     14.72 o 
   0   6   7      111.60      105.72      4.12 o 
   1   6   7      910.37      883.21     24.25 o 
   2   6   7       50.61       52.64      4.44 o 
   3   6   7      273.36      244.97     13.35 o 
   4   6   7       57.23       56.28      9.93 o 
   5   6   7        3.70        0.10      3.35 o 
  -8   7   7       45.40       53.09      5.14 o 
  -7   7   7       28.82       26.70      2.86 o 
  -6   7   7      206.07      200.13      8.82 o 
  -5   7   7       99.27       97.59      4.08 o 
  -4   7   7      355.30      343.83      9.05 o 
  -3   7   7       57.41       60.38      2.59 o 
  -2   7   7       78.71       78.79      2.95 o 
  -1   7   7      157.90      172.46      6.17 o 
   0   7   7       88.54       97.94      4.18 o 
   1   7   7       10.63        8.88      1.63 o 
   2   7   7      127.63      139.39      6.73 o 
   3   7   7        2.65        0.75      1.87 o 
   4   7   7       13.31       17.63      4.31 o 
  -8   8   7       41.14       42.65      4.36 o 
  -7   8   7       30.37       28.76      3.34 o 
  -6   8   7       35.32       43.89      6.16 o 
  -5   8   7      161.89      160.47      6.30 o 
  -4   8   7        1.53        9.36      3.19 o 
  -3   8   7      159.74      163.50      5.21 o 
  -2   8   7        0.09        0.74      0.93 o 
  -1   8   7       21.69       23.80      2.30 o 
   0   8   7       12.52       14.15      1.88 o 
   1   8   7       97.09       95.17      4.50 o 
   2   8   7       71.57       77.40      5.41 o 
   3   8   7       75.65       71.27      7.07 o 
   4   8   7       57.73       58.76      8.22 o 
  -7   9   7        0.01        4.90      3.61 o 
  -6   9   7       36.74       38.51      4.97 o 
  -5   9   7        0.00        0.15      1.35 o 
  -4   9   7       32.68       30.44      2.47 o 
  -3   9   7       93.19       87.77      3.89 o 
  -2   9   7       28.33       29.70      2.64 o 
  -1   9   7      184.13      185.31      7.19 o 
   0   9   7      104.75      104.76      5.09 o 
   1   9   7       64.28       75.71      8.06 o 
   2   9   7      152.39      150.80      9.13 o 
   3   9   7       28.45       30.76      6.76 o 
  -6  10   7        0.31       -2.37      2.73 o 
  -5  10   7       23.49       20.59      3.52 o 
  -4  10   7       34.24       31.51      3.42 o 
  -3  10   7       69.17       71.22      4.59 o 
  -2  10   7       41.14       40.62      3.03 o 
  -1  10   7        7.75        7.24      2.27 o 
   0  10   7        5.03        5.73      1.75 o 
   1  10   7        5.49       14.87      3.38 o 
   2  10   7       14.85       18.82      4.54 o 
  -5  11   7       60.91       53.67      5.92 o 
  -4  11   7        1.14        1.55      1.99 o 
  -3  11   7        1.49        6.04      4.51 o 
  -2  11   7       17.47       25.31      3.17 o 
  -1  11   7        0.14        3.36      2.30 o 
   0  11   7        2.69        5.13      2.70 o 
   1  11   7       47.60       48.53      6.27 o 
  -3  12   7        1.29        2.92      2.44 o 
  -2  12   7       18.84       13.94      4.21 o 
  -1  12   7        0.56       12.08      8.17 o 
  -9   0   8       14.41       19.44      3.25 o 
  -8   0   8      250.82      247.85     11.77 o 
  -7   0   8       91.33       99.65      5.79 o 
  -6   0   8      399.97      386.62     13.48 o 
  -5   0   8       18.05       20.02      5.32 o 
  -4   0   8      974.95      954.75     42.01 o 
  -3   0   8       79.84       84.50      5.78 o 
  -2   0   8     3292.20     3430.12    152.50 o 
  -1   0   8      229.65      236.95     12.08 o 
   0   0   8     3210.49     3034.69    135.20 o 
   1   0   8      569.28      539.60     26.16 o 
   2   0   8      927.97      976.73     48.36 o 
   3   0   8       73.19       60.49      6.53 o 
   4   0   8      350.60      353.38     20.60 o 
   5   0   8        0.18        5.74      3.60 o 
 -10   1   8      144.20      116.69     14.83 o 
  -9   1   8       41.55       42.66      3.77 o 
  -8   1   8      202.00      192.38      6.72 o 
  -7   1   8      479.63      474.12     14.50 o 
  -6   1   8        2.57        8.41      3.10 o 
  -5   1   8     1099.53     1087.19     27.60 o 
  -4   1   8       22.62       27.66      2.79 o 
  -3   1   8      754.86      708.01     27.84 o 
  -2   1   8      108.47      120.55      5.74 o 
  -1   1   8      319.96      309.90     11.14 o 
   0   1   8        5.22       12.52      2.06 o 
   1   1   8      131.13      116.27      5.78 o 
   2   1   8      198.47      196.92      9.02 o 
   3   1   8      240.30      235.90      9.87 o 
   4   1   8       85.74       88.39      5.95 o 
   5   1   8      162.32      164.23      9.13 o 
  -9   2   8        2.31        3.89      1.94 o 
  -8   2   8      152.37      150.02      5.58 o 
  -7   2   8        1.76        3.76      1.22 o 
  -6   2   8      568.06      561.24     13.88 o 
  -5   2   8       12.52       14.32      1.79 o 
  -4   2   8      945.71      933.00     29.84 o 
  -3   2   8        5.54        9.26      2.71 o 
  -2   2   8     1028.21      984.05     30.02 o 
  -1   2   8       39.40       37.10      2.96 o 
   0   2   8      840.22      808.62     26.96 o 
   1   2   8      167.43      174.29      7.13 o 
   2   2   8      475.11      457.36     16.13 o 
   3   2   8       75.40       66.11      5.24 o 
   4   2   8      183.26      181.42      8.78 o 
   5   2   8       16.90       21.63      3.99 o 
  -9   3   8       80.65       85.46      5.56 o 
  -8   3   8       69.92       66.82      4.00 o 
  -7   3   8       97.56      100.08      4.00 o 
  -6   3   8      201.57      195.82      5.71 o 
  -5   3   8      118.51      106.02      4.05 o 
  -4   3   8       45.07       45.40      2.30 o 
  -3   3   8      484.74      472.91     15.73 o 
  -2   3   8       60.31       53.64      3.52 o 
  -1   3   8     1029.57     1010.53     32.49 o 
   0   3   8        6.51       10.68      2.84 o 
   1   3   8      597.04      583.75     20.21 o 
   2   3   8        3.83        2.20      1.55 o 
   3   3   8      133.91      120.84      6.62 o 
   4   3   8       14.04       19.28      2.90 o 
   5   3   8       59.74       59.23      5.97 o 
  -9   4   8        6.78        7.84      2.24 o 
  -8   4   8      140.19      134.74      7.18 o 
  -7   4   8        6.62        7.55      1.35 o 
  -6   4   8      306.52      278.16      7.49 o 
  -5   4   8       75.51       79.38      3.77 o 
  -4   4   8      481.53      448.78     12.08 o 
  -3   4   8        3.35        4.28      1.37 o 
  -2   4   8      221.58      204.31      7.91 o 
  -1   4   8       91.72       81.31      7.61 o 
   0   4   8      179.70      174.32      7.92 o 
   1   4   8       28.73       24.83      2.52 o 
   2   4   8      191.19      171.93      7.78 o 
   3   4   8       67.91       67.00      4.57 o 
   4   4   8       35.45       36.26      4.44 o 
  -9   5   8       22.02       23.02      3.88 o 
  -8   5   8        0.21        0.52      1.51 o 
  -7   5   8       55.44       56.02      3.48 o 
  -6   5   8       37.02       28.20      1.87 o 
  -5   5   8      108.01       97.10      4.60 o 
  -4   5   8       34.67       31.63      2.38 o 
  -3   5   8       81.97       71.70      3.11 o 
  -2   5   8       57.52       52.61      3.36 o 
  -1   5   8       10.68       11.25      1.82 o 
   0   5   8        0.02        2.19      1.46 o 
   1   5   8       40.48       41.36      3.24 o 
   2   5   8       23.44       19.38      2.61 o 
   3   5   8        7.39        3.39      1.63 o 
   4   5   8        8.10        7.21      2.67 o 
  -8   6   8        1.62        0.01      1.73 o 
  -7   6   8        1.73        3.31      2.38 o 
  -6   6   8        5.15        9.61      2.55 o 
  -5   6   8       92.23       93.44      3.97 o 
  -4   6   8       17.46       13.85      1.66 o 
  -3   6   8        2.72        3.00      1.18 o 
  -2   6   8      102.89       86.26      3.90 o 
  -1   6   8        0.61        1.40      1.42 o 
   0   6   8       81.35       68.58      4.05 o 
   1   6   8       45.49       51.05      3.79 o 
   2   6   8       23.31       19.20      2.65 o 
   3   6   8        0.41       -0.97      2.01 o 
   4   6   8        3.91        8.10      5.71 o 
  -8   7   8       42.91       39.92      5.58 o 
  -7   7   8       14.53       16.35      3.80 o 
  -6   7   8      106.14       95.01      5.51 o 
  -5   7   8       41.07       49.10      3.68 o 
  -4   7   8      141.82      129.23      5.29 o 
  -3   7   8       63.08       66.36      3.59 o 
  -2   7   8       20.27       21.76      2.18 o 
  -1   7   8       89.88       97.24      4.30 o 
   0   7   8        5.00        5.04      1.66 o 
   1   7   8       16.75       22.22      2.87 o 
   2   7   8        5.48        2.79      2.15 o 
   3   7   8        6.43       16.72      4.73 o 
  -7   8   8       95.24       88.00      7.44 o 
  -6   8   8       55.39       51.94      5.35 o 
  -5   8   8      228.90      224.99      9.99 o 
  -4   8   8       52.11       48.17      3.03 o 
  -3   8   8       34.51       34.25      2.74 o 
  -2   8   8       10.99       17.90      2.19 o 
  -1   8   8        7.90        9.98      2.43 o 
   0   8   8      127.89      136.64      7.01 o 
   1   8   8        0.15        2.54      1.82 o 
   2   8   8       34.21       39.91      4.67 o 
   3   8   8        6.74        3.63      2.54 o 
  -6   9   8       25.16       29.24      4.09 o 
  -5   9   8      295.65      286.15     15.41 o 
  -4   9   8       26.81       23.00      2.97 o 
  -3   9   8      119.07      113.80      5.60 o 
  -2   9   8       40.00       36.64      3.11 o 
  -1   9   8       26.51       30.28      3.56 o 
   0   9   8        0.47       -0.65      1.51 o 
   1   9   8      122.91      136.85     10.06 o 
   2   9   8        0.11        0.92      5.22 o 
  -5  10   8       45.13       43.48      7.47 o 
  -4  10   8      126.61      123.93      8.82 o 
  -3  10   8        1.12        0.02      1.37 o 
  -2  10   8      205.23      213.33     10.25 o 
  -1  10   8       19.49       26.23      3.23 o 
   0  10   8      122.12      115.18      8.34 o 
   1  10   8        3.43        7.14      3.46 o 
  -3  11   8       86.20       84.85      8.41 o 
  -2  11   8        0.18        3.26      2.29 o 
  -1  11   8      143.42      154.00     17.26 o 
  -9   1   9       18.55       18.06      3.63 o 
  -8   1   9        2.22        2.92      1.77 o 
  -7   1   9        7.78       11.14      2.51 o 
  -6   1   9        6.93       10.05      2.39 o 
  -5   1   9        0.90        1.03      1.33 o 
  -4   1   9       15.05       16.86      2.60 o 
  -3   1   9       98.46      107.99      5.79 o 
  -2   1   9       72.98       72.13      4.59 o 
  -1   1   9      241.04      239.17      9.70 o 
   0   1   9      121.50      118.95      6.07 o 
   1   1   9        5.23       13.41      2.27 o 
   2   1   9       33.31       39.57      3.75 o 
   3   1   9       16.46       21.74      3.13 o 
   4   1   9       10.16       13.69      2.76 o 
  -9   2   9        9.20        8.99      4.22 o 
  -8   2   9      131.27      123.95      6.72 o 
  -7   2   9        0.50        0.00      1.36 o 
  -6   2   9      110.84      115.79      5.75 o 
  -5   2   9       13.25       14.32      2.15 o 
  -4   2   9       75.08       93.59      5.23 o 
  -3   2   9       33.63       36.63      3.08 o 
  -2   2   9       64.27       68.15      6.34 o 
  -1   2   9       53.90       53.78      4.00 o 
   0   2   9       24.34       29.65      4.02 o 
   1   2   9        0.37        4.80      3.01 o 
   2   2   9        0.09        0.24      1.54 o 
   3   2   9       24.23       22.63      2.81 o 
   4   2   9       92.63      100.95      8.48 o 
  -9   3   9       25.86       29.15      5.76 o 
  -8   3   9        0.05        2.53      2.25 o 
  -7   3   9        6.05       10.38      2.28 o 
  -6   3   9       35.38       42.66      3.60 o 
  -5   3   9        7.94        5.64      1.74 o 
  -4   3   9        6.18        7.88      1.99 o 
  -3   3   9       90.53       95.04      5.34 o 
  -2   3   9        0.70        1.75      1.50 o 
  -1   3   9      124.32      124.83      6.58 o 
   0   3   9       17.48       20.53      3.27 o 
   1   3   9       10.95       11.06      2.23 o 
   2   3   9       55.68       60.73      4.43 o 
   3   3   9        3.52        7.88      2.52 o 
   4   3   9       67.69       69.66      6.62 o 
  -9   4   9        0.01       -3.38      3.38 o 
  -8   4   9      233.56      242.82     15.60 o 
  -7   4   9        7.53        9.58      2.21 o 
  -6   4   9      212.92      203.55      8.57 o 
  -5   4   9       31.18       35.30      4.36 o 
  -4   4   9       88.25       93.00      5.35 o 
  -3   4   9       95.18       97.90      5.69 o 
  -2   4   9      144.43      146.40      6.71 o 
  -1   4   9      290.73      300.96     12.31 o 
   0   4   9       67.70       60.92      4.14 o 
   1   4   9      171.42      163.44      7.79 o 
   2   4   9        7.05       11.69      2.18 o 
   3   4   9       31.22       32.63      3.82 o 
  -8   5   9        0.46       10.92      5.78 o 
  -7   5   9      141.86      132.45      8.68 o 
  -6   5   9       12.42       16.13      2.28 o 
  -5   5   9      323.17      327.97     12.70 o 
  -4   5   9       11.97       15.81      2.50 o 
  -3   5   9      404.24      420.18     15.28 o 
  -2   5   9        2.42        1.80      1.62 o 
  -1   5   9      237.34      253.36     11.10 o 
   0   5   9       28.13       34.84      3.35 o 
   1   5   9       59.75       58.20      4.26 o 
   2   5   9      118.76      119.99      6.80 o 
   3   5   9        5.39        9.79      5.18 o 
  -8   6   9       52.18       54.61      9.27 o 
  -7   6   9        1.73        2.56      2.69 o 
  -6   6   9      151.81      151.56      9.02 o 
  -5   6   9        4.73        9.08      2.05 o 
  -4   6   9       45.70       52.76      3.82 o 
  -3   6   9       94.69      100.18      5.85 o 
  -2   6   9        7.16        6.73      2.89 o 
  -1   6   9      182.85      187.74      9.12 o 
   0   6   9        7.35       11.35      2.41 o 
   1   6   9      115.94      113.55      6.38 o 
   2   6   9       53.40       65.72      7.70 o 
  -7   7   9      100.44       98.01      8.97 o 
  -6   7   9       27.09       33.80      5.77 o 
  -5   7   9      197.41      208.26     11.80 o 
  -4   7   9       47.89       47.11      4.05 o 
  -3   7   9      113.97      127.04      6.71 o 
  -2   7   9      227.77      243.16     10.79 o 
  -1   7   9      149.39      150.80      8.25 o 
   0   7   9      245.81      248.24     16.17 o 
   1   7   9      154.42      146.74      7.98 o 
   2   7   9       97.53      100.36      8.01 o 
  -6   8   9      152.83      162.50     13.10 o 
  -5   8   9       92.95       96.35      7.57 o 
  -4   8   9      278.11      286.63     15.22 o 
  -3   8   9      182.61      185.13      9.21 o 
  -2   8   9       71.38       79.51      5.76 o 
  -1   8   9       81.28       84.57      5.50 o 
   0   8   9       46.35       55.83      4.69 o 
   1   8   9       89.27       92.72      8.23 o 
  -5   9   9       85.05       92.92      8.71 o 
  -4   9   9       10.66       15.83      3.55 o 
  -3   9   9       24.54       33.24      4.59 o 
  -2   9   9       93.57       96.75      6.54 o 
  -1   9   9       10.21       15.78      5.00 o 
   0   9   9      143.15      155.11     10.67 o 
  -3  10   9       77.29       76.13      7.29 o 
  -2  10   9      129.32      149.95     10.44 o 
  -8   0  10        7.30        7.92      3.58 o 
  -7   0  10      202.68      189.96     14.08 o 
  -6   0  10      179.24      174.14     12.07 o 
  -5   0  10        1.26        5.49      3.19 o 
  -4   0  10      183.26      201.24     14.02 o 
  -3   0  10       42.03       49.07      5.49 o 
  -2   0  10      110.85      110.86      9.32 o 
  -1   0  10        0.91        2.81      2.39 o 
   0   0  10      244.99      247.93     17.02 o 
   1   0  10       20.80       20.94      4.63 o 
   2   0  10      197.78      180.02     14.36 o 
  -8   1  10      124.16      129.43      7.97 o 
  -7   1  10       91.61       80.33      5.32 o 
  -6   1  10      320.89      319.56     13.95 o 
  -5   1  10      255.13      261.82     11.91 o 
  -4   1  10      756.04      785.16     29.66 o 
  -3   1  10       90.61       95.02      8.28 o 
  -2   1  10      847.49      866.15     32.23 o 
  -1   1  10       83.92       88.42      5.83 o 
   0   1  10      145.72      147.55      7.72 o 
   1   1  10      123.65      123.35      7.25 o 
   2   1  10       13.66       21.59      3.24 o 
  -8   2  10        4.21        2.80      2.48 o 
  -7   2  10      108.02      114.95      7.62 o 
  -6   2  10       69.63       68.43      5.18 o 
  -5   2  10      137.09      150.24      7.73 o 
  -4   2  10       91.52       84.31      5.05 o 
  -3   2  10      149.17      161.39      8.67 o 
  -2   2  10       76.82       62.70      4.63 o 
  -1   2  10       88.41       86.01      5.27 o 
   0   2  10      124.91      125.49      7.13 o 
   1   2  10       36.81       36.47      4.20 o 
   2   2  10      101.66      118.65      7.95 o 
  -8   3  10      137.51      127.21      9.59 o 
  -7   3  10       19.80       21.94      3.16 o 
  -6   3  10      100.91       89.03      5.75 o 
  -5   3  10       40.22       34.85      3.55 o 
  -4   3  10        7.20       14.63      2.97 o 
  -3   3  10      182.35      186.28      8.22 o 
  -2   3  10        5.83        3.43      1.80 o 
  -1   3  10      171.75      175.49      9.33 o 
   0   3  10       61.71       76.97      5.50 o 
   1   3  10       49.88       51.26      4.64 o 
   2   3  10       17.53       23.23      3.62 o 
  -8   4  10       34.33       30.19      6.27 o 
  -7   4  10        1.08        2.32      3.08 o 
  -6   4  10        6.22        8.11      2.31 o 
  -5   4  10       25.02       23.75      3.10 o 
  -4   4  10       19.50       18.63      2.65 o 
  -3   4  10        2.21        1.65      2.06 o 
  -2   4  10       36.04       39.70      4.06 o 
  -1   4  10        3.88        1.37      1.72 o 
   0   4  10        1.11        1.39      1.72 o 
   1   4  10        0.66        0.41      1.66 o 
   2   4  10        1.74        0.33      1.80 o 
  -7   5  10        0.06        2.85      2.78 o 
  -6   5  10        9.62       11.36      2.81 o 
  -5   5  10       11.01       15.46      2.66 o 
  -4   5  10       22.91       26.02      3.16 o 
  -3   5  10       17.60       18.04      2.83 o 
  -2   5  10        0.87       -0.93      1.88 o 
  -1   5  10       25.10       24.17      3.75 o 
   0   5  10       13.68       11.08      2.68 o 
   1   5  10        1.03        2.39      2.36 o 
  -7   6  10       12.79       13.37      7.29 o 
  -6   6  10        4.66        4.85      2.36 o 
  -5   6  10       44.07       49.02      4.28 o 
  -4   6  10        6.14        3.63      3.58 o 
  -3   6  10      109.96      107.95      6.97 o 
  -2   6  10       32.11       27.91      3.29 o 
  -1   6  10       56.24       59.82      4.70 o 
   0   6  10        0.14        3.94      2.31 o 
   1   6  10       11.41       12.05      2.95 o 
  -6   7  10        1.65        3.11      2.99 o 
  -5   7  10        2.05        5.92      2.74 o 
  -4   7  10       17.19       28.90      3.85 o 
  -3   7  10       13.67       15.67      3.05 o 
  -2   7  10       96.52       91.21      6.51 o 
  -1   7  10       15.51       20.03      3.29 o 
   0   7  10       56.18       55.46      5.05 o 
  -4   8  10       19.99       18.79      3.54 o 
  -3   8  10       40.27       42.12      4.34 o 
  -2   8  10       36.72       52.15      4.89 o 
  -1   8  10       82.90       94.60      6.96 o 
  -7   1  11        2.88        2.49      2.04 o 
  -6   1  11       10.51       13.66      2.93 o 
  -5   1  11        3.67        4.64      2.41 o 
  -4   1  11       46.73       49.76      5.55 o 
  -3   1  11        3.32        7.87      2.35 o 
  -2   1  11       14.33       18.58      3.11 o 
  -1   1  11        1.09        0.38      1.51 o 
   0   1  11        0.42        1.83      2.15 o 
   1   1  11        1.58        0.12      1.84 o 
  -7   2  11        9.82       10.36      3.03 o 
  -6   2  11       60.92       72.60      5.83 o 
  -5   2  11        6.17       11.70      3.22 o 
  -4   2  11       41.93       44.38      4.07 o 
  -3   2  11       24.45       25.29      3.57 o 
  -2   2  11       54.11       53.77      7.26 o 
  -1   2  11       20.69       27.68      4.90 o 
   0   2  11       52.67       62.49      5.26 o 
   1   2  11      184.36      179.40     10.93 o 
  -7   3  11       34.93       40.76      5.20 o 
  -6   3  11        3.58        3.66      2.07 o 
  -5   3  11       69.09       77.15      6.01 o 
  -4   3  11        8.46        7.68      2.87 o 
  -3   3  11       73.58       78.32      6.28 o 
  -2   3  11        0.48        6.58      3.56 o 
  -1   3  11       39.63       47.16      4.77 o 
   0   3  11       42.62       52.59      5.17 o 
  -6   4  11       47.81       58.49      5.35 o 
  -5   4  11       12.91       12.14      3.10 o 
  -4   4  11       28.73       36.84      4.13 o 
  -3   4  11       28.51       32.42      3.90 o 
  -2   4  11       85.64      100.44      7.13 o 
  -1   4  11       43.95       43.06      5.82 o 
   0   4  11      123.09      132.32      8.55 o 
  -6   5  11       12.47       15.48      3.72 o 
  -5   5  11      313.88      320.42     15.23 o 
  -4   5  11       37.70       43.78      4.51 o 
  -3   5  11      324.68      338.35     16.30 o 
  -2   5  11       53.91       57.14      5.40 o 
  -1   5  11      163.22      158.74      9.51 o 
  -4   6  11       88.63       94.85      7.13 o 
  -3   6  11        7.70       14.10      3.71 o 
  -2   6  11      142.51      167.93     10.59 o 
  -5   0  12        4.23        6.37      3.78 o 
  -4   0  12      422.86      437.05     30.77 o 
  -3   0  12       17.87       21.12      9.86 o 
  -2   0  12      162.81      168.21     14.29 o 
  -5   1  12        0.27        2.75      2.30 o 
  -4   1  12      144.82      139.70      9.60 o 
  -3   1  12       62.06       75.20      6.73 o 
  -2   1  12       89.24       89.64      6.93 o 
  -4   2  12       73.88       81.16      6.48 o 
  -3   2  12       52.04       54.68      5.25 o 
                                                 
